# Supplementary material for: Taxonomic review of the bifenestratus species group of the genus Fulvius Stål with descriptions of two new species (Hemiptera, Heteroptera, Miridae, Cylapinae)
Source: Zookeys. 2018 Nov 15;(796):107–29. doi: 10.3897/zookeys.796.21293 (PMC6250789; doi:10.3897/zookeys.796.21293)
Supplement: XML Treatment for Fulvius bifenestratus [file zookeys.796.21293-treatment1.xml]

<!DOCTYPE tp:taxon-treatment
  PUBLIC "-//TaxonX//DTD Taxonomic Treatment Publishing DTD v0 20100105//EN" "tax-treatment-NSO.dtd">
<tp:taxon-treatment xmlns:tp="http://www.plazi.org/taxpub"><tp:treatment-meta><kwd-group><label>Taxon classification</label><kwd><named-content xmlns:xlink="http://www.w3.org/1999/xlink" content-type="kingdom">Animalia</named-content></kwd><kwd><named-content xmlns:xlink="http://www.w3.org/1999/xlink" content-type="order">Hemiptera</named-content></kwd><kwd><named-content xmlns:xlink="http://www.w3.org/1999/xlink" content-type="family">Miridae</named-content></kwd></kwd-group><mixed-citation publication-type="journal"><person-group><name><surname>Wolski</surname><given-names>Andrzej</given-names></name><name><surname>Gorczyca</surname><given-names>Jacek</given-names></name><name><surname>Yasunaga</surname><given-names>Tomohide</given-names></name><name><surname>indra</surname><given-names>Zdeněk</given-names></name><name><surname>Herczek</surname><given-names>Aleksander</given-names></name></person-group><article-title>Taxonomic review of the <italic><tp:taxon-name><tp:taxon-name-part taxon-name-part-type="genus" reg="Fulvius"/><tp:taxon-name-part taxon-name-part-type="species" reg="bifenestratus">bifenestratus</tp:taxon-name-part></tp:taxon-name></italic> species group of the genus <italic><tp:taxon-name><tp:taxon-name-part taxon-name-part-type="genus" reg="Fulvius">Fulvius</tp:taxon-name-part></tp:taxon-name></italic> Stål with descriptions of two new species (<tp:taxon-name><tp:taxon-name-part taxon-name-part-type="order">Hemiptera</tp:taxon-name-part></tp:taxon-name>, <tp:taxon-name><tp:taxon-name-part taxon-name-part-type="suborder">Heteroptera</tp:taxon-name-part></tp:taxon-name>, <tp:taxon-name><tp:taxon-name-part taxon-name-part-type="family">Miridae</tp:taxon-name-part></tp:taxon-name>, <tp:taxon-name><tp:taxon-name-part taxon-name-part-type="subfamily">Cylapinae</tp:taxon-name-part></tp:taxon-name>)</article-title><source>Zookeys</source><day>15</day><month>11</month><year>2018</year><volume>2018</volume><issue>796</issue><fpage>107</fpage><lpage>129</lpage><pub-id pub-id-type="doi">10.3897/zookeys.796.21293</pub-id></mixed-citation></tp:treatment-meta><tp:nomenclature><tp:taxon-name>
            <tp:taxon-name-part taxon-name-part-type="genus" reg="Fulvius">Fulvius</tp:taxon-name-part>
            <tp:taxon-name-part taxon-name-part-type="species" reg="bifenestratus">bifenestratus</tp:taxon-name-part>
          </tp:taxon-name><tp:taxon-authority>group</tp:taxon-authority></tp:nomenclature><tp:treatment-sec sec-type="diagnosis" id="SECID0EUMAC"><title>Diagnosis.</title><p>Dorsum shiny, covered with irregular, simple setae (Figs <xref ref-type="fig" rid="F1">1</xref>–<xref ref-type="fig" rid="F2">12</xref>, <xref ref-type="fig" rid="F4">27–30</xref>, <xref ref-type="fig" rid="F5">37</xref>, <xref ref-type="fig" rid="F5">38</xref>); second tarsomere typically subdivided medially, without subapical claw (Figs <xref ref-type="fig" rid="F4">32</xref>, <xref ref-type="fig" rid="F4">33</xref>); aperture of pygophore subapical, oriented laterally, dorsal wall short (Figure <xref ref-type="fig" rid="F4">34</xref>); parameres strongly asymmetrical, right paramere vestigial and left paramere variable in shape (Figs <xref ref-type="fig" rid="F3">14</xref>, <xref ref-type="fig" rid="F3">15</xref>, <xref ref-type="fig" rid="F3">17</xref>, <xref ref-type="fig" rid="F3">18</xref>, <xref ref-type="fig" rid="F3">20</xref>, <xref ref-type="fig" rid="F3">22</xref>, <xref ref-type="fig" rid="F3">23</xref>, <xref ref-type="fig" rid="F3">25</xref>); endosoma membranous, without sclerites (Figs <xref ref-type="fig" rid="F3">16</xref>, <xref ref-type="fig" rid="F3">19</xref>, <xref ref-type="fig" rid="F3">21</xref>, <xref ref-type="fig" rid="F3">24</xref>, <xref ref-type="fig" rid="F3">26</xref>).</p></tp:treatment-sec><tp:treatment-sec sec-type="discussion" id="SECID0EOPAC"><title>Discussion.</title><p>Each species of the <italic><tp:taxon-name><tp:taxon-name-part taxon-name-part-type="genus" reg="Fulvius"/><tp:taxon-name-part taxon-name-part-type="species" reg="bifenestratus">bifenestratus</tp:taxon-name-part></tp:taxon-name></italic> group can be distinguished from other Old World species of <italic><tp:taxon-name><tp:taxon-name-part taxon-name-part-type="genus" reg="Fulvius">Fulvius</tp:taxon-name-part></tp:taxon-name></italic>, members of the <italic><tp:taxon-name><tp:taxon-name-part taxon-name-part-type="genus" reg="Fulvius"/><tp:taxon-name-part taxon-name-part-type="species" reg="anthocoroides">anthocoroides</tp:taxon-name-part></tp:taxon-name></italic> group, by several characters. In the <italic><tp:taxon-name><tp:taxon-name-part taxon-name-part-type="genus" reg="Fulvius"/><tp:taxon-name-part taxon-name-part-type="species" reg="bifenestratus">bifenestratus</tp:taxon-name-part></tp:taxon-name></italic> group, the dorsum is shiny and covered with irregularly distributed, simple setae (Figs <xref ref-type="fig" rid="F1">1–9</xref>, <xref ref-type="fig" rid="F2">12</xref>, <xref ref-type="fig" rid="F4">29</xref>, <xref ref-type="fig" rid="F4">27</xref>, <xref ref-type="fig" rid="F4">30</xref>, <xref ref-type="fig" rid="F5">37</xref>, <xref ref-type="fig" rid="F5">38</xref>), whereas in the <italic><tp:taxon-name><tp:taxon-name-part taxon-name-part-type="genus" reg="Fulvius"/><tp:taxon-name-part taxon-name-part-type="species" reg="anthocoroides">anthocoroides</tp:taxon-name-part></tp:taxon-name></italic> group the dorsum is matte, and covered with uniformly distributed, scale-like vestiture (Figs <xref ref-type="fig" rid="F7">41–44</xref>). The second tarsomere in species of the <italic><tp:taxon-name><tp:taxon-name-part taxon-name-part-type="genus" reg="Fulvius"/><tp:taxon-name-part taxon-name-part-type="species" reg="bifenestratus">bifenestratus</tp:taxon-name-part></tp:taxon-name></italic> group typically is subdivided medially and the pretarsal claw lacks the subapical tooth (Figs <xref ref-type="fig" rid="F4">32</xref>, <xref ref-type="fig" rid="F4">33</xref>; <xref ref-type="bibr" rid="B23">Sadowska-Woda et al. 2008</xref>). In most representatives of the <italic><tp:taxon-name><tp:taxon-name-part taxon-name-part-type="genus" reg="Fulvius"/><tp:taxon-name-part taxon-name-part-type="species" reg="anthocoroides">anthocoroides</tp:taxon-name-part></tp:taxon-name></italic> group the second tarsomere is not subdivided medially and the subapical tooth is present (Figs <xref ref-type="fig" rid="F7">45</xref>, <xref ref-type="fig" rid="F7">46</xref>; <xref ref-type="bibr" rid="B23">Sadowska-Woda et al. 2008</xref>). The aperture of the pygophore in the <italic><tp:taxon-name><tp:taxon-name-part taxon-name-part-type="genus" reg="Fulvius"/><tp:taxon-name-part taxon-name-part-type="species" reg="bifenestratus">bifenestratus</tp:taxon-name-part></tp:taxon-name></italic> group is subapical and oriented laterally, with the dorsal wall relatively short (Figure <xref ref-type="fig" rid="F4">34</xref>; <xref ref-type="bibr" rid="B23">Sadowska-Woda et al. 2008</xref>), whereas in representatives of the <italic><tp:taxon-name><tp:taxon-name-part taxon-name-part-type="genus" reg="Fulvius"/><tp:taxon-name-part taxon-name-part-type="species" reg="anthocoroides">anthocoroides</tp:taxon-name-part></tp:taxon-name></italic> group the aperture of the pygophore is oriented posteriorly and the dorsal wall is long (Figs <xref ref-type="fig" rid="F7">47</xref>, <xref ref-type="fig" rid="F7">48</xref>; <xref ref-type="bibr" rid="B23">Sadowska-Woda et al. 2008</xref>). The parameres in species of the <italic><tp:taxon-name><tp:taxon-name-part taxon-name-part-type="genus" reg="Fulvius"/><tp:taxon-name-part taxon-name-part-type="species" reg="bifenestratus">bifenestratus</tp:taxon-name-part></tp:taxon-name></italic> group are strongly asymmetrical, with the right paramere vestigial and the left paramere quite variable in shape (Figs <xref ref-type="fig" rid="F3">14</xref>, <xref ref-type="fig" rid="F3">15</xref>, <xref ref-type="fig" rid="F3">17</xref>, <xref ref-type="fig" rid="F3">18</xref>, <xref ref-type="fig" rid="F3">20</xref>, <xref ref-type="fig" rid="F3">22</xref>, <xref ref-type="fig" rid="F3">23</xref>, <xref ref-type="fig" rid="F3">25</xref>). In contrast, members of the <italic><tp:taxon-name><tp:taxon-name-part taxon-name-part-type="genus" reg="Fulvius"/><tp:taxon-name-part taxon-name-part-type="species" reg="anthocoroides">anthocoroides</tp:taxon-name-part></tp:taxon-name></italic> group have the parameres similar in size. The shape of both parameres is rather symmetrical, with the right paramere bearing a short and sharply pointed apical process and the apex of the inner surface of the paramere body possessing a short spine, whereas the left paramere is long and thin, with an incision subapically (<xref ref-type="bibr" rid="B4">Carvalho and Lorenzato 1978</xref>: figs 56, 57, 68, 69; <xref ref-type="bibr" rid="B8">Gorczyca 2002</xref>: figs 1–4; <xref ref-type="bibr" rid="B16">Pluot-Sigwalt and Chérot 2013</xref>: 4B, C; <xref ref-type="bibr" rid="B27">Yasunaga 2000</xref>: 23, 24, 28, 29; <xref ref-type="bibr" rid="B21">Sadowska-Woda and Gorczyca 2005</xref>: 2, 3; <xref ref-type="bibr" rid="B29">Yasunaga and Wolski 2017</xref>: 3A, B). The endosoma in the <italic><tp:taxon-name><tp:taxon-name-part taxon-name-part-type="genus" reg="Fulvius"/><tp:taxon-name-part taxon-name-part-type="species" reg="bifenestratus">bifenestratus</tp:taxon-name-part></tp:taxon-name></italic> group is always broadly membranous and the sclerotized portion of the seminal duct is short and variable in shape (Figs <xref ref-type="fig" rid="F3">16</xref>, <xref ref-type="fig" rid="F3">19</xref>, <xref ref-type="fig" rid="F3">21</xref>, <xref ref-type="fig" rid="F3">24</xref>, <xref ref-type="fig" rid="F3">26</xref>; <xref ref-type="bibr" rid="B23">Sadowska-Woda et al. 2008</xref>). In species of the <italic><tp:taxon-name><tp:taxon-name-part taxon-name-part-type="genus" reg="Fulvius"/><tp:taxon-name-part taxon-name-part-type="species" reg="anthocoroides">anthocoroides</tp:taxon-name-part></tp:taxon-name></italic> group, by contrast, the endosoma has sclerites or sclerotized appendages, and the sclerotized portion of the seminal duct is well developed, long and tubular (<xref ref-type="bibr" rid="B4">Carvalho and Lorenzato 1978</xref>: fig. 55; <xref ref-type="bibr" rid="B16">Pluot-Sigwalt and Chérot 2013</xref>: fig. 4A; <xref ref-type="bibr" rid="B27">Yasunaga 2000</xref>: 30; <xref ref-type="bibr" rid="B29">Yasunaga and Wolski 2017</xref>: fig. 3C; <xref ref-type="bibr" rid="B23">Sadowska-Woda et al. 2008</xref>). The membranous structure between the second valvulae is always absent in the <italic><tp:taxon-name><tp:taxon-name-part taxon-name-part-type="genus" reg="Fulvius"/><tp:taxon-name-part taxon-name-part-type="species" reg="bifenestratus">bifenestratus</tp:taxon-name-part></tp:taxon-name></italic> group, and always present in species of the <italic><tp:taxon-name><tp:taxon-name-part taxon-name-part-type="genus" reg="Fulvius"/><tp:taxon-name-part taxon-name-part-type="species" reg="anthocoroides">anthocoroides</tp:taxon-name-part></tp:taxon-name></italic> group (<xref ref-type="bibr" rid="B23">Sadowska-Woda et al. 2008</xref>).</p><p>Members of the <italic><tp:taxon-name><tp:taxon-name-part taxon-name-part-type="genus" reg="Fulvius"/><tp:taxon-name-part taxon-name-part-type="species" reg="bifenestratus">bifenestratus</tp:taxon-name-part></tp:taxon-name></italic> group are most similar to species of the New World <italic>bisbistillatus</italic> group in sharing characters such as the shiny dorsum, covered with simple setae (Figs <xref ref-type="fig" rid="F1">1–9</xref>, <xref ref-type="fig" rid="F2">12</xref>, <xref ref-type="fig" rid="F4">27</xref>, <xref ref-type="fig" rid="F4">30</xref>, <xref ref-type="fig" rid="F5">37</xref>, <xref ref-type="fig" rid="F5">38</xref>, <xref ref-type="fig" rid="F8">50</xref>); the divided second tarsomere; the pretarsal claw without subapical tooth (Figs <xref ref-type="fig" rid="F4">32</xref>, <xref ref-type="fig" rid="F4">33</xref>, <xref ref-type="fig" rid="F8">52</xref>, <xref ref-type="fig" rid="F8">53</xref>); the male pygophore with aperture subapical, oriented laterally and with dorsal wall relatively short (Figs <xref ref-type="fig" rid="F4">34</xref>, <xref ref-type="fig" rid="F8">54</xref>); the parameres strongly asymmetrical with the right paramere vestigial (Figs <xref ref-type="fig" rid="F3">14</xref>, <xref ref-type="fig" rid="F3">15</xref>, <xref ref-type="fig" rid="F3">17</xref>, <xref ref-type="fig" rid="F3">18</xref>, <xref ref-type="fig" rid="F3">20</xref>, <xref ref-type="fig" rid="F3">22</xref>, <xref ref-type="fig" rid="F3">23</xref>, <xref ref-type="fig" rid="F3">25</xref>; <xref ref-type="bibr" rid="B3">Carvalho and Costa 1994</xref>: figs 4–6, 12–14, 19–21, 33–35, 40–42); and the membranous structure between the second valvulae absent (<xref ref-type="bibr" rid="B23">Sadowska-Woda et al. 2008</xref>). Representatives of the <italic><tp:taxon-name><tp:taxon-name-part taxon-name-part-type="genus" reg="Fulvius"/><tp:taxon-name-part taxon-name-part-type="species" reg="bifenestratus">bifenestratus</tp:taxon-name-part></tp:taxon-name></italic> group can be distinguished from members of the <italic>bisbistillatus</italic> group by having the cuneus uniformly brown to dark brown (Figs <xref ref-type="fig" rid="F1">1–9</xref>), whereas in <italic>bisbistillatus</italic> the cuneus always possesses a pale, whitish or yellow patch at the base (<xref ref-type="bibr" rid="B3">Carvalho and Costa 1994</xref>: figs 1, 8, 16, 30, 37, 44). The apex of the first and second valvulae is slightly rounded or straight in the <italic><tp:taxon-name><tp:taxon-name-part taxon-name-part-type="genus" reg="Fulvius"/><tp:taxon-name-part taxon-name-part-type="species" reg="bifenestratus">bifenestratus</tp:taxon-name-part></tp:taxon-name></italic> group, whereas in species of the <italic>bisbistillatus</italic> group the apices of the first and second valvulae are always triangular (<xref ref-type="bibr" rid="B23">Sadowska-Woda et al. 2008</xref>).</p></tp:treatment-sec><tp:treatment-sec><!--Section generated to contain objects referenced in tp:taxon-treatment.--><fig id="F1" position="float" orientation="portrait"><label>Figures 1–9.</label><caption><p>Dorsal habitus photographs of <italic><tp:taxon-name><tp:taxon-name-part taxon-name-part-type="genus" reg="Fulvius"/><tp:taxon-name-part taxon-name-part-type="species" reg="bifenestratus">bifenestratus</tp:taxon-name-part></tp:taxon-name></italic> group of species of the genus <italic><tp:taxon-name><tp:taxon-name-part taxon-name-part-type="genus" reg="Fulvius">Fulvius</tp:taxon-name-part></tp:taxon-name></italic>: <bold>1</bold><italic><tp:taxon-name><tp:taxon-name-part taxon-name-part-type="genus" reg="Fulvius">F.</tp:taxon-name-part><tp:taxon-name-part taxon-name-part-type="species" reg="bifenestratus">bifenestratus</tp:taxon-name-part></tp:taxon-name></italic> (♂) <bold>2</bold><italic><tp:taxon-name><tp:taxon-name-part taxon-name-part-type="genus" reg="Fulvius">F.</tp:taxon-name-part><tp:taxon-name-part taxon-name-part-type="species" reg="bimaculatus">bimaculatus</tp:taxon-name-part></tp:taxon-name></italic> (♀) <bold>3</bold><italic><tp:taxon-name><tp:taxon-name-part taxon-name-part-type="genus" reg="Fulvius">F.</tp:taxon-name-part><tp:taxon-name-part taxon-name-part-type="species" reg="constanti">constanti</tp:taxon-name-part></tp:taxon-name></italic> (paratype) <bold>4, 5</bold><italic><tp:taxon-name><tp:taxon-name-part taxon-name-part-type="genus" reg="Fulvius">F.</tp:taxon-name-part><tp:taxon-name-part taxon-name-part-type="species" reg="flavicornis">flavicornis</tp:taxon-name-part></tp:taxon-name></italic> (<bold>4</bold> ♂ <bold>5</bold> holotype); <bold>6</bold><italic><tp:taxon-name><tp:taxon-name-part taxon-name-part-type="genus" reg="Fulvius">F.</tp:taxon-name-part><tp:taxon-name-part taxon-name-part-type="species" reg="henryi">henryi</tp:taxon-name-part></tp:taxon-name></italic> (paratype, ♀) <bold>7</bold><italic><tp:taxon-name><tp:taxon-name-part taxon-name-part-type="genus" reg="Fulvius">F.</tp:taxon-name-part><tp:taxon-name-part taxon-name-part-type="species" reg="subnitens">subnitens</tp:taxon-name-part></tp:taxon-name></italic> (♂) <bold>8</bold><italic><tp:taxon-name><tp:taxon-name-part taxon-name-part-type="genus" reg="Fulvius">F.</tp:taxon-name-part><tp:taxon-name-part taxon-name-part-type="species" reg="thailandicus">thailandicus</tp:taxon-name-part></tp:taxon-name></italic> (holotype) <bold>9</bold><italic><tp:taxon-name><tp:taxon-name-part taxon-name-part-type="genus" reg="Fulvius">F.</tp:taxon-name-part><tp:taxon-name-part taxon-name-part-type="species" reg="tumidipennis">tumidipennis</tp:taxon-name-part></tp:taxon-name></italic> (paratype, ♂).</p></caption><graphic xmlns:xlink="http://www.w3.org/1999/xlink" xlink:href="zookeys-796-107-g001.jpg" position="float" orientation="portrait" xlink:type="simple" id="oo_242613.jpg"/></fig><fig id="F2" position="float" orientation="portrait"><label>Figures 10–13.</label><caption><p>Scanning electron micrographs of <italic><tp:taxon-name><tp:taxon-name-part taxon-name-part-type="genus" reg="Fulvius">Fulvius</tp:taxon-name-part><tp:taxon-name-part taxon-name-part-type="species" reg="bifenestratus">bifenestratus</tp:taxon-name-part></tp:taxon-name></italic>. <bold>10</bold> Head and thoracic pleura (left lateral view) <bold>11</bold> Head (left lateral view) <bold>12</bold> Texture and vestiture of pronotum <bold>13</bold> Thoracic pleura.</p></caption><graphic xmlns:xlink="http://www.w3.org/1999/xlink" xlink:href="zookeys-796-107-g002.jpg" position="float" orientation="portrait" xlink:type="simple" id="oo_242614.jpg"/></fig><fig id="F4" position="float" orientation="portrait"><label>Figures 27–34.</label><caption><p>Scanning electron micrographs of <italic><tp:taxon-name><tp:taxon-name-part taxon-name-part-type="genus" reg="Fulvius">Fulvius</tp:taxon-name-part><tp:taxon-name-part taxon-name-part-type="species" reg="subnitens">subnitens</tp:taxon-name-part></tp:taxon-name></italic>: <bold>27</bold> Dorsal view <bold>28</bold> Head and thoracic pleura (left lateral view) <bold>29</bold> Texture and vestiture of frons <bold>30</bold> Structure, texture, and vestiture of hemelytron <bold>31</bold> Metepisternum <bold>32</bold>. Metatarsus <bold>33</bold> Pretarsal structure <bold>34</bold> Pygophore.</p></caption><graphic xmlns:xlink="http://www.w3.org/1999/xlink" xlink:href="zookeys-796-107-g004.jpg" position="float" orientation="portrait" xlink:type="simple" id="oo_242616.jpg"/></fig><fig id="F5" position="float" orientation="portrait"><label>Figures 35–38.</label><caption><p>Scanning electron micrographs of <italic><tp:taxon-name><tp:taxon-name-part taxon-name-part-type="genus" reg="Fulvius">Fulvius</tp:taxon-name-part><tp:taxon-name-part taxon-name-part-type="species" reg="tumidipennis">tumidipennis</tp:taxon-name-part></tp:taxon-name></italic>. <bold>35</bold> Head (left lateral view) <bold>36</bold> Subdivision of labial segment II <bold>37</bold> Pronotum <bold>38</bold> Texture and vestiture of pronotum.</p></caption><graphic xmlns:xlink="http://www.w3.org/1999/xlink" xlink:href="zookeys-796-107-g005.jpg" position="float" orientation="portrait" xlink:type="simple" id="oo_242617.jpg"/></fig><fig id="F3" position="float" orientation="portrait"><label>Figures 14–26.</label><caption><p>Male genitalia of <italic><tp:taxon-name><tp:taxon-name-part taxon-name-part-type="genus" reg="Fulvius">F.</tp:taxon-name-part><tp:taxon-name-part taxon-name-part-type="species" reg="bifenestratus">bifenestratus</tp:taxon-name-part></tp:taxon-name></italic> (<bold>14–16</bold>), <italic><tp:taxon-name><tp:taxon-name-part taxon-name-part-type="genus" reg="Fulvius">F.</tp:taxon-name-part><tp:taxon-name-part taxon-name-part-type="species" reg="henryi">henryi</tp:taxon-name-part></tp:taxon-name></italic> (<bold>17–19</bold>), <italic><tp:taxon-name><tp:taxon-name-part taxon-name-part-type="genus" reg="Fulvius">F.</tp:taxon-name-part><tp:taxon-name-part taxon-name-part-type="species" reg="flavicornis">flavicornis</tp:taxon-name-part></tp:taxon-name></italic> (<bold>20, 21</bold>), <italic><tp:taxon-name><tp:taxon-name-part taxon-name-part-type="genus" reg="Fulvius">F.</tp:taxon-name-part><tp:taxon-name-part taxon-name-part-type="species" reg="subnitens">subnitens</tp:taxon-name-part></tp:taxon-name></italic> (<bold>22–24</bold>), and <italic><tp:taxon-name><tp:taxon-name-part taxon-name-part-type="genus" reg="Fulvius">F.</tp:taxon-name-part><tp:taxon-name-part taxon-name-part-type="species" reg="tumidipennis">tumidipennis</tp:taxon-name-part></tp:taxon-name></italic> (<bold>25, 26</bold>) <bold>14, 17, 22</bold> right paramere (dorsal view) (<bold>15, 18, 20, 23, 25</bold>) Left paramere (left lateral view) <bold>(16, 19, 21, 24, 26</bold>). Endosoma (left lateral view).</p></caption><graphic xmlns:xlink="http://www.w3.org/1999/xlink" xlink:href="zookeys-796-107-g003.jpg" position="float" orientation="portrait" xlink:type="simple" id="oo_242615.jpg"/></fig><fig id="F7" position="float" orientation="portrait"><label>Figures 41–48.</label><caption><p>Scanning electron micrographs of <italic><tp:taxon-name><tp:taxon-name-part taxon-name-part-type="genus" reg="Fulvius"/><tp:taxon-name-part taxon-name-part-type="species" reg="anthocoroides">anthocoroides</tp:taxon-name-part></tp:taxon-name></italic> group of species of the genus <italic><tp:taxon-name><tp:taxon-name-part taxon-name-part-type="genus" reg="Fulvius">Fulvius</tp:taxon-name-part></tp:taxon-name></italic>: <italic><tp:taxon-name><tp:taxon-name-part taxon-name-part-type="genus" reg="Fulvius">F.</tp:taxon-name-part><tp:taxon-name-part taxon-name-part-type="species" reg="anthocoroides">anthocoroides</tp:taxon-name-part></tp:taxon-name></italic> Stål (<bold>41, 45–47</bold>), <italic><tp:taxon-name><tp:taxon-name-part taxon-name-part-type="genus" reg="Fulvius">F.</tp:taxon-name-part><tp:taxon-name-part taxon-name-part-type="species" reg="pallens">pallens</tp:taxon-name-part></tp:taxon-name></italic> Gorczyca (<bold>42–44</bold>), <italic><tp:taxon-name><tp:taxon-name-part taxon-name-part-type="genus" reg="Fulvius">F.</tp:taxon-name-part><tp:taxon-name-part taxon-name-part-type="species" reg="urrlichi">urrlichi</tp:taxon-name-part></tp:taxon-name></italic> Sadowska-Woda &amp; Gorczyca: (<bold>41</bold>). Head and pronotum (left lateral view) <bold>42</bold> Head, pronotum, and hemelytron (dorsal view) <bold>43</bold> Head and pronotum (dorsal view) <bold>44</bold> Vestiture of hemelytron <bold>45</bold> Metatarsus <bold>46</bold> Pretarsal claw <bold>47, 48</bold> Male pygophore.</p></caption><graphic xmlns:xlink="http://www.w3.org/1999/xlink" xlink:href="zookeys-796-107-g007.jpg" position="float" orientation="portrait" xlink:type="simple" id="oo_242619.jpg"/></fig><fig id="F8" position="float" orientation="portrait"><label>Figures 49–54.</label><caption><p>Scanning electron micrographs of <italic>bisbistillatus</italic> group of species of the genus <italic><tp:taxon-name><tp:taxon-name-part taxon-name-part-type="genus" reg="Fulvius">Fulvius</tp:taxon-name-part></tp:taxon-name></italic>: <italic><tp:taxon-name><tp:taxon-name-part taxon-name-part-type="genus" reg="Fulvius">F.</tp:taxon-name-part><tp:taxon-name-part taxon-name-part-type="species" reg="imbecilis">imbecilis</tp:taxon-name-part></tp:taxon-name></italic> (<bold>49–52</bold>), <italic><tp:taxon-name><tp:taxon-name-part taxon-name-part-type="genus" reg="Fulvius">F.</tp:taxon-name-part><tp:taxon-name-part taxon-name-part-type="species" reg="slateri">slateri</tp:taxon-name-part></tp:taxon-name></italic> (<bold>53</bold>): <bold>49</bold> Head and pronotum (left lateral view) <bold>50</bold> Structure and vestiture of pronotum <bold>51, 53</bold> Metatarsus <bold>52</bold>. Pretarsal claw <bold>54</bold> Male pygophore.</p></caption><graphic xmlns:xlink="http://www.w3.org/1999/xlink" xlink:href="zookeys-796-107-g008.jpg" position="float" orientation="portrait" xlink:type="simple" id="oo_242620.jpg"/></fig></tp:treatment-sec><ref-list><ref id="B23"><mixed-citation xmlns:xlink="http://www.w3.org/1999/xlink" xlink:type="simple"><person-group><name name-style="western"><surname>Sadowska-Woda</surname><given-names>I</given-names></name><name name-style="western"><surname>Chérot</surname><given-names>F</given-names></name><name name-style="western"><surname>Malm</surname><given-names>T</given-names></name></person-group> (<year>2008</year>) <article-title>A preliminary phylogenetic analysis of the genus <italic><tp:taxon-name><tp:taxon-name-part taxon-name-part-type="genus">Fulvius</tp:taxon-name-part></tp:taxon-name></italic> Stal (<tp:taxon-name><tp:taxon-name-part taxon-name-part-type="order">Hemiptera</tp:taxon-name-part></tp:taxon-name>: <tp:taxon-name><tp:taxon-name-part taxon-name-part-type="family">Miridae</tp:taxon-name-part></tp:taxon-name>: <tp:taxon-name><tp:taxon-name-part taxon-name-part-type="subfamily">Cylapinae</tp:taxon-name-part></tp:taxon-name>) based on molecular data.</article-title><source>Insect Systematics and Evolution</source><volume>39</volume>: <fpage>407</fpage>–<lpage>417</lpage>. <ext-link xlink:type="simple" ext-link-type="doi" xlink:href="10.1163/187631208788784291">https://doi.org/10.1163/187631208788784291</ext-link></mixed-citation></ref><ref id="B4"><mixed-citation xmlns:xlink="http://www.w3.org/1999/xlink" xlink:type="simple"><person-group><name name-style="western"><surname>Carvalho</surname><given-names>JCM</given-names></name><name name-style="western"><surname>Lorenzato</surname><given-names>LM</given-names></name></person-group> (<year>1978</year>) <article-title>The <tp:taxon-name><tp:taxon-name-part taxon-name-part-type="subfamily">Cylapinae</tp:taxon-name-part></tp:taxon-name> of Papua New Guinea (<tp:taxon-name><tp:taxon-name-part taxon-name-part-type="order">Hemiptera</tp:taxon-name-part></tp:taxon-name>, <tp:taxon-name><tp:taxon-name-part taxon-name-part-type="family">Miridae</tp:taxon-name-part></tp:taxon-name>).</article-title><source>Revista Brasileira de Biologia</source><volume>38</volume>: <fpage>121</fpage>–<lpage>149</lpage>.</mixed-citation></ref><ref id="B8"><mixed-citation xmlns:xlink="http://www.w3.org/1999/xlink" xlink:type="simple"><person-group><name name-style="western"><surname>Gorczyca</surname><given-names>J</given-names></name></person-group> (<year>2002</year>) <article-title>Note on the genus <italic><tp:taxon-name><tp:taxon-name-part taxon-name-part-type="genus">Fulvius</tp:taxon-name-part></tp:taxon-name></italic> Stal from the Oriental Region and New Guinea (<tp:taxon-name><tp:taxon-name-part taxon-name-part-type="suborder">Heteroptera</tp:taxon-name-part></tp:taxon-name>: <tp:taxon-name><tp:taxon-name-part taxon-name-part-type="family">Miridae</tp:taxon-name-part></tp:taxon-name>: <tp:taxon-name><tp:taxon-name-part taxon-name-part-type="subfamily">Cylapinae</tp:taxon-name-part></tp:taxon-name>).</article-title><source>Genus</source><volume>13</volume>: <fpage>9</fpage>–<lpage>23</lpage>.</mixed-citation></ref><ref id="B16"><mixed-citation xmlns:xlink="http://www.w3.org/1999/xlink" xlink:type="simple"><person-group><name name-style="western"><surname>Pluot-Sigwalt</surname><given-names>D</given-names></name><name name-style="western"><surname>Chérot</surname><given-names>F</given-names></name></person-group> (<year>2013</year>) <article-title>Données biologiques et anatomiques, régime alimentaire et taxonomie d’un nouveau <italic><tp:taxon-name><tp:taxon-name-part taxon-name-part-type="genus">Fulvius</tp:taxon-name-part></tp:taxon-name></italic> afrotropical (<tp:taxon-name><tp:taxon-name-part taxon-name-part-type="class">Insecta</tp:taxon-name-part></tp:taxon-name>, <tp:taxon-name><tp:taxon-name-part taxon-name-part-type="suborder">Heteroptera</tp:taxon-name-part></tp:taxon-name>, <tp:taxon-name><tp:taxon-name-part taxon-name-part-type="family">Miridae</tp:taxon-name-part></tp:taxon-name>, <tp:taxon-name><tp:taxon-name-part taxon-name-part-type="subfamily">Cylapinae</tp:taxon-name-part></tp:taxon-name>, <tp:taxon-name><tp:taxon-name-part taxon-name-part-type="tribe">Fulviini</tp:taxon-name-part></tp:taxon-name>).</article-title><source>Zoosystema</source><volume>35</volume>(<issue>1</issue>): <fpage>45</fpage>–<lpage>68</lpage>. <ext-link xlink:type="simple" ext-link-type="doi" xlink:href="10.5252/z2013n1a5">https://doi.org/10.5252/z2013n1a5</ext-link></mixed-citation></ref><ref id="B27"><mixed-citation xmlns:xlink="http://www.w3.org/1999/xlink" xlink:type="simple"><person-group><name name-style="western"><surname>Yasunaga</surname><given-names>T</given-names></name></person-group> (<year>2000</year>) <article-title>The mirid subfamily <tp:taxon-name><tp:taxon-name-part taxon-name-part-type="subfamily">Cylapinae</tp:taxon-name-part></tp:taxon-name> (<tp:taxon-name><tp:taxon-name-part taxon-name-part-type="suborder">Heteroptera</tp:taxon-name-part></tp:taxon-name>: <tp:taxon-name><tp:taxon-name-part taxon-name-part-type="family">Miridae</tp:taxon-name-part></tp:taxon-name>) or fungal inhabiting plant bugs in Japan.</article-title><source>Tijdschrift voor Entomologie</source><volume>143</volume>: <fpage>183</fpage>–<lpage>209</lpage>. <ext-link xlink:type="simple" ext-link-type="uri" xlink:href="https://doi">https://doi</ext-link>. org/<ext-link xlink:type="simple" ext-link-type="doi" xlink:href="10.1163/22119434-99900044">10.1163/22119434-99900044</ext-link></mixed-citation></ref><ref id="B21"><mixed-citation xmlns:xlink="http://www.w3.org/1999/xlink" xlink:type="simple"><person-group><name name-style="western"><surname>Sadowska-Woda</surname><given-names>I</given-names></name><name name-style="western"><surname>Gorczyca</surname><given-names>J</given-names></name></person-group> (<year>2005</year>) <italic><tp:taxon-name><tp:taxon-name-part taxon-name-part-type="genus">Fulvius</tp:taxon-name-part><tp:taxon-name-part taxon-name-part-type="species">ullrichi</tp:taxon-name-part></tp:taxon-name></italic>, a new species of <tp:taxon-name><tp:taxon-name-part taxon-name-part-type="subfamily">Cylapinae</tp:taxon-name-part></tp:taxon-name> from the Oriental Region (<tp:taxon-name><tp:taxon-name-part taxon-name-part-type="order">Hemiptera</tp:taxon-name-part></tp:taxon-name>, <tp:taxon-name><tp:taxon-name-part taxon-name-part-type="family">Miridae</tp:taxon-name-part></tp:taxon-name>, <tp:taxon-name><tp:taxon-name-part taxon-name-part-type="subfamily">Cylapinae</tp:taxon-name-part></tp:taxon-name>). Genus 16: 13–17.</mixed-citation></ref><ref id="B29"><mixed-citation xmlns:xlink="http://www.w3.org/1999/xlink" xlink:type="simple"><person-group><name name-style="western"><surname>Yasunaga</surname><given-names>T</given-names></name><name name-style="western"><surname>Wolski</surname><given-names>A</given-names></name></person-group> (<year>2017</year>) <article-title>A new species and a new synonymy of the plant bug genus <italic><tp:taxon-name><tp:taxon-name-part taxon-name-part-type="genus">Fulvius</tp:taxon-name-part></tp:taxon-name></italic> from Japan (<tp:taxon-name><tp:taxon-name-part taxon-name-part-type="order">Hemiptera</tp:taxon-name-part></tp:taxon-name>: <tp:taxon-name><tp:taxon-name-part taxon-name-part-type="suborder">Heteroptera</tp:taxon-name-part></tp:taxon-name>: <tp:taxon-name><tp:taxon-name-part taxon-name-part-type="family">Miridae</tp:taxon-name-part></tp:taxon-name>: <tp:taxon-name><tp:taxon-name-part taxon-name-part-type="subfamily">Cylapinae</tp:taxon-name-part></tp:taxon-name>).</article-title><source>Zootaxa</source><volume>4232</volume>(<issue>4</issue>): <fpage>588</fpage>–<lpage>592</lpage>. <ext-link xlink:type="simple" ext-link-type="doi" xlink:href="10.11646/zootaxa.4232.4.10">https://doi.org/10.11646/zootaxa.4232.4.10</ext-link></mixed-citation></ref><ref id="B3"><mixed-citation xmlns:xlink="http://www.w3.org/1999/xlink" xlink:type="simple"><person-group><name name-style="western"><surname>Carvalho</surname><given-names>JCM</given-names></name><name name-style="western"><surname>Costa</surname><given-names>LAA</given-names></name></person-group> (<year>1994</year>) <article-title>The genus <italic><tp:taxon-name><tp:taxon-name-part taxon-name-part-type="genus">Fulvius</tp:taxon-name-part></tp:taxon-name></italic> from the Americas (<tp:taxon-name><tp:taxon-name-part taxon-name-part-type="order">Hemiptera</tp:taxon-name-part></tp:taxon-name>: <tp:taxon-name><tp:taxon-name-part taxon-name-part-type="family">Miridae</tp:taxon-name-part></tp:taxon-name>).</article-title><source>Anales del Instituto de Biologia de la Universidad Nacional Autónoma de Mexico, Zoología</source><volume>65</volume>: <fpage>63</fpage>–<lpage>135</lpage>.</mixed-citation></ref></ref-list></tp:taxon-treatment>
