# Supplementary material for: Taxonomic review of the bifenestratus species group of the genus Fulvius Stål with descriptions of two new species (Hemiptera, Heteroptera, Miridae, Cylapinae)
Source: Zookeys. 2018 Nov 15;(796):107–29. doi: 10.3897/zookeys.796.21293 (PMC6250789; doi:10.3897/zookeys.796.21293)
Supplement: XML Treatment for Fulvius bifenestratus [file zookeys.796.21293-treatment2.xml]

<!DOCTYPE tp:taxon-treatment
  PUBLIC "-//TaxonX//DTD Taxonomic Treatment Publishing DTD v0 20100105//EN" "tax-treatment-NSO.dtd">
<tp:taxon-treatment xmlns:tp="http://www.plazi.org/taxpub"><tp:treatment-meta><kwd-group><label>Taxon classification</label><kwd><named-content xmlns:xlink="http://www.w3.org/1999/xlink" content-type="kingdom">Animalia</named-content></kwd><kwd><named-content xmlns:xlink="http://www.w3.org/1999/xlink" content-type="order">Hemiptera</named-content></kwd><kwd><named-content xmlns:xlink="http://www.w3.org/1999/xlink" content-type="family">Miridae</named-content></kwd></kwd-group><mixed-citation publication-type="journal"><person-group><name><surname>Wolski</surname><given-names>Andrzej</given-names></name><name><surname>Gorczyca</surname><given-names>Jacek</given-names></name><name><surname>Yasunaga</surname><given-names>Tomohide</given-names></name><name><surname>indra</surname><given-names>Zdeněk</given-names></name><name><surname>Herczek</surname><given-names>Aleksander</given-names></name></person-group><article-title>Taxonomic review of the <italic><tp:taxon-name><tp:taxon-name-part taxon-name-part-type="genus" reg="Fulvius"/><tp:taxon-name-part taxon-name-part-type="species" reg="bifenestratus">bifenestratus</tp:taxon-name-part></tp:taxon-name></italic> species group of the genus <italic><tp:taxon-name><tp:taxon-name-part taxon-name-part-type="genus" reg="Fulvius">Fulvius</tp:taxon-name-part></tp:taxon-name></italic> Stål with descriptions of two new species (<tp:taxon-name><tp:taxon-name-part taxon-name-part-type="order">Hemiptera</tp:taxon-name-part></tp:taxon-name>, <tp:taxon-name><tp:taxon-name-part taxon-name-part-type="suborder">Heteroptera</tp:taxon-name-part></tp:taxon-name>, <tp:taxon-name><tp:taxon-name-part taxon-name-part-type="family">Miridae</tp:taxon-name-part></tp:taxon-name>, <tp:taxon-name><tp:taxon-name-part taxon-name-part-type="subfamily">Cylapinae</tp:taxon-name-part></tp:taxon-name>)</article-title><source>Zookeys</source><day>15</day><month>11</month><year>2018</year><volume>2018</volume><issue>796</issue><fpage>107</fpage><lpage>129</lpage><pub-id pub-id-type="doi">10.3897/zookeys.796.21293</pub-id></mixed-citation></tp:treatment-meta><tp:nomenclature><tp:taxon-name>
            <tp:taxon-name-part taxon-name-part-type="genus" reg="Fulvius">Fulvius</tp:taxon-name-part>
            <tp:taxon-name-part taxon-name-part-type="species" reg="bifenestratus">bifenestratus</tp:taxon-name-part>
          </tp:taxon-name><tp:taxon-authority>Poppius, 1909</tp:taxon-authority><xref ref-type="fig" rid="F1">Figs 1</xref><xref ref-type="fig" rid="F2">, 10–13</xref><xref ref-type="fig" rid="F3">, 14–16</xref><xref ref-type="fig" rid="F6">, 39</xref><tp:nomenclature-citation-list><tp:nomenclature-citation><tp:taxon-name>
                <tp:taxon-name-part taxon-name-part-type="genus" reg="Fulvius">Fulvius</tp:taxon-name-part>
                <tp:taxon-name-part taxon-name-part-type="species" reg="bifenestratus">bifenestratus</tp:taxon-name-part>
              </tp:taxon-name><comment>Poppius, 1909: 30, 35, 44; <xref ref-type="bibr" rid="B1">Bergroth 1920</xref>: 75; <xref ref-type="bibr" rid="B2">Carvalho 1957</xref>: 15, 1980: 643; <xref ref-type="bibr" rid="B24">Schuh 1995</xref>: 26; <xref ref-type="bibr" rid="B8">Gorczyca 2002</xref>: 18, Figs <xref ref-type="fig" rid="F1">9</xref>, <xref ref-type="fig" rid="F2">12</xref>; <xref ref-type="bibr" rid="B20">Sadowska-Woda and Gorczyca 2003</xref>: 336; <xref ref-type="bibr" rid="B19">Sadowska-Woda 2005</xref>: 20, 27, 55, 93, 105, 170, 171, 172, tab. 1, Fig. <xref ref-type="fig" rid="F1">6</xref>, tab. 15A, Figs <xref ref-type="fig" rid="F1">1–5</xref>, tab. 15B, Fig. <xref ref-type="fig" rid="F1">1</xref>, 2006a: 40; <xref ref-type="bibr" rid="B22">Sadowska-Woda et al. 2006</xref>: 618, 625, 632–633, Figs <xref ref-type="fig" rid="F1">6–8</xref>, <xref ref-type="fig" rid="F3">17</xref>.</comment></tp:nomenclature-citation></tp:nomenclature-citation-list></tp:nomenclature><tp:treatment-sec sec-type="diagnosis" id="SECID0E5AAG"><title>Diagnosis.</title><p>Eyes removed from pronotal collar (Figs <xref ref-type="fig" rid="F1">2</xref>, <xref ref-type="fig" rid="F2">10</xref>, <xref ref-type="fig" rid="F6">39</xref>); antennal segment I longer than width of head; segment II with yellow annulation apically (Figure <xref ref-type="fig" rid="F6">39</xref>); corium with distinct pale patch near base (Figs <xref ref-type="fig" rid="F1">1</xref>, <xref ref-type="fig" rid="F6">39</xref>); membrane with distinct pale patch basally (Figs <xref ref-type="fig" rid="F1">1</xref>, <xref ref-type="fig" rid="F6">39</xref>); body of left paramere thin, inner margin curved and outer margin weakly sinuate, apical process short and broadened, ventral part elongated (viewed laterally from left) (Figure <xref ref-type="fig" rid="F3">15</xref>); female genitalia as in <xref ref-type="bibr" rid="B22">Sadowska-Woda et al. (2006</xref>: figs 6–8, 17).</p></tp:treatment-sec><tp:treatment-sec sec-type="remarks" id="SECID0EMCAG"><title>Remarks.</title><p><italic><tp:taxon-name><tp:taxon-name-part taxon-name-part-type="genus" reg="Fulvius">Fulvius</tp:taxon-name-part><tp:taxon-name-part taxon-name-part-type="species" reg="bifenestratus">bifenestratus</tp:taxon-name-part></tp:taxon-name></italic> is most similar to <italic><tp:taxon-name><tp:taxon-name-part taxon-name-part-type="genus" reg="Fulvius">F.</tp:taxon-name-part><tp:taxon-name-part taxon-name-part-type="species" reg="bimaculatus">bimaculatus</tp:taxon-name-part></tp:taxon-name></italic> in sharing the dark brown to black corium with a large yellow patch near the base and the membrane with a yellow patch basally (Figs <xref ref-type="fig" rid="F1">1</xref>, <xref ref-type="fig" rid="F1">2</xref>). It can be distinguished by its smaller size, the coloration of antennal segment II, and form of the male genitalia. With <italic><tp:taxon-name><tp:taxon-name-part taxon-name-part-type="genus" reg="Fulvius">F.</tp:taxon-name-part><tp:taxon-name-part taxon-name-part-type="species" reg="bimaculatus">bimaculatus</tp:taxon-name-part></tp:taxon-name></italic> and <italic><tp:taxon-name><tp:taxon-name-part taxon-name-part-type="genus" reg="Fulvius">F.</tp:taxon-name-part><tp:taxon-name-part taxon-name-part-type="species" reg="henryi">henryi</tp:taxon-name-part></tp:taxon-name></italic> it also shares the eyes removed from the pronotal collar (Figs <xref ref-type="fig" rid="F1">1–3</xref>, <xref ref-type="fig" rid="F2">10</xref>, <xref ref-type="fig" rid="F6">39</xref>); corium covered with sparse, short setae, without any pale patch over cuneus (Figs <xref ref-type="fig" rid="F1">1–3</xref>, <xref ref-type="fig" rid="F6">39</xref>); and the short and broadened apical process of the left paramere (Figs <xref ref-type="fig" rid="F3">15</xref>, <xref ref-type="fig" rid="F3">18</xref>; <xref ref-type="bibr" rid="B4">Carvalho and Lorenzato 1978</xref>: fig. 49), but is distinguished by the shape of the male genitalia.</p><fig id="F1" position="float" orientation="portrait"><label>Figures 1–9.</label><caption><p>Dorsal habitus photographs of <italic><tp:taxon-name><tp:taxon-name-part taxon-name-part-type="genus" reg="Fulvius"/><tp:taxon-name-part taxon-name-part-type="species" reg="bifenestratus">bifenestratus</tp:taxon-name-part></tp:taxon-name></italic> group of species of the genus <italic><tp:taxon-name><tp:taxon-name-part taxon-name-part-type="genus" reg="Fulvius">Fulvius</tp:taxon-name-part></tp:taxon-name></italic>: <bold>1</bold><italic><tp:taxon-name><tp:taxon-name-part taxon-name-part-type="genus" reg="Fulvius">F.</tp:taxon-name-part><tp:taxon-name-part taxon-name-part-type="species" reg="bifenestratus">bifenestratus</tp:taxon-name-part></tp:taxon-name></italic> (♂) <bold>2</bold><italic><tp:taxon-name><tp:taxon-name-part taxon-name-part-type="genus" reg="Fulvius">F.</tp:taxon-name-part><tp:taxon-name-part taxon-name-part-type="species" reg="bimaculatus">bimaculatus</tp:taxon-name-part></tp:taxon-name></italic> (♀) <bold>3</bold><italic><tp:taxon-name><tp:taxon-name-part taxon-name-part-type="genus" reg="Fulvius">F.</tp:taxon-name-part><tp:taxon-name-part taxon-name-part-type="species" reg="constanti">constanti</tp:taxon-name-part></tp:taxon-name></italic> (paratype) <bold>4, 5</bold><italic><tp:taxon-name><tp:taxon-name-part taxon-name-part-type="genus" reg="Fulvius">F.</tp:taxon-name-part><tp:taxon-name-part taxon-name-part-type="species" reg="flavicornis">flavicornis</tp:taxon-name-part></tp:taxon-name></italic> (<bold>4</bold> ♂ <bold>5</bold> holotype); <bold>6</bold><italic><tp:taxon-name><tp:taxon-name-part taxon-name-part-type="genus" reg="Fulvius">F.</tp:taxon-name-part><tp:taxon-name-part taxon-name-part-type="species" reg="henryi">henryi</tp:taxon-name-part></tp:taxon-name></italic> (paratype, ♀) <bold>7</bold><italic><tp:taxon-name><tp:taxon-name-part taxon-name-part-type="genus" reg="Fulvius">F.</tp:taxon-name-part><tp:taxon-name-part taxon-name-part-type="species" reg="subnitens">subnitens</tp:taxon-name-part></tp:taxon-name></italic> (♂) <bold>8</bold><italic><tp:taxon-name><tp:taxon-name-part taxon-name-part-type="genus" reg="Fulvius">F.</tp:taxon-name-part><tp:taxon-name-part taxon-name-part-type="species" reg="thailandicus">thailandicus</tp:taxon-name-part></tp:taxon-name></italic> (holotype) <bold>9</bold><italic><tp:taxon-name><tp:taxon-name-part taxon-name-part-type="genus" reg="Fulvius">F.</tp:taxon-name-part><tp:taxon-name-part taxon-name-part-type="species" reg="tumidipennis">tumidipennis</tp:taxon-name-part></tp:taxon-name></italic> (paratype, ♂).</p></caption><graphic xmlns:xlink="http://www.w3.org/1999/xlink" xlink:href="zookeys-796-107-g001.jpg" position="float" orientation="portrait" xlink:type="simple" id="oo_242613.jpg"/></fig></tp:treatment-sec><tp:treatment-sec sec-type="biology" id="SECID0EQJAG"><title>Biology.</title><p>Unknown.</p></tp:treatment-sec><tp:treatment-sec sec-type="distribution" id="SECID0EVJAG"><title>Distribution.</title><p>Brunei (Temburong), Indonesia (Mentawei Isl., Sulawesi), Malaysia (Borneo: Sabah), Philippines (Mindanao: Misamis Oriental Province), Thailand (Nakhon Ratchasima).</p></tp:treatment-sec><tp:treatment-sec sec-type="type material" id="SECID0E1JAG"><title>Type material.</title><p><bold>Holotype</bold> ♀: INDONESIA: Mentawei, Sipora, Sereinu V-VI, 94 [1894], Modigliani; Museo Civ. Genova; <italic><tp:taxon-name><tp:taxon-name-part taxon-name-part-type="genus" reg="Fulvius">Fulvius</tp:taxon-name-part><tp:taxon-name-part taxon-name-part-type="species" reg="bifenestratus">bifenestratus</tp:taxon-name-part></tp:taxon-name></italic> n. sp., B. Poppius det. (<named-content xmlns:xlink="http://www.w3.org/1999/xlink" content-type="dwc:institutional_code" xlink:type="simple">MCSN</named-content>).</p></tp:treatment-sec><tp:treatment-sec sec-type="material" id="SECID0EVKAG"><title>Additional material examined.</title><p>7 ♀♀ and 4 ♂♂: MALAYSIA: Sabah, British N. Borneo, Tawau, Quoin Hill, Cocoa Res. Sta., 5. IX. 1962; Y. Hirashima, Light Trap, Bishop; 2 ♀♀: British N. Borneo, Tawau, Quoin Hill, 3–7. VII. 1962; H. Holtmann, Light Trap, Bishop; ♂: Same data, except collected in jungle, H. Holtmann, Light Trap, Bishop; ♂ and ♀: British N. Borneo, Tawau, Quoin Hill, 15–20. VII. 1962; H. Holtmann, Light Trap, Bishop; ♀: British N. Borneo, Tawau, Quoin Hill, 8–14. VII. 1962; H. Holtmann, Light Trap, Bishop; ♀: North Borneo (SE), Forest Camp, 19 km, N. of Kalabakan, 60 m, 18. X. 1962; K. J. Kuncheria Collector, Bishop; ♀: North Borneo (SE), Forest Camp, 19 km, N. of Kalabakan, 60 m, 18. X. 1962; Y. Hirashima Collector, Bishop; ♂: North Borneo (SE), Tawau, Quoin Hill, Cocoa Res. Sta., 13. IX. 1962; Y. Hirashima, Malaise Trap, Bishop; ♂: British N. Borneo, Tawau, Quoin 11;ill, Cocoa Res. Sta., 24. IX. 1962; Y. Hirashima, Light Trap, Bishop; ♂: British N. Borneo, Tawau, Quoin Hill, Cocoa Res. Sta., 4. IX. 1962; Y. Hirashima, Light Trap, Bishop; ♂: British N. Borneo, Tawau, Quoin Hill, Cocoa Res. Sta., 3. IX. 1962; Y. Hirashima, Light Trap, Bishop; ♀: P. I., Misamis OR., Mt. Balatukan, 10 km SW of Gingoog, 1000–2000m, 1–5. V. 1960; H. Torrevillas Collector. (3 ♂♂ and 4 ♀♀ in <named-content xmlns:xlink="http://www.w3.org/1999/xlink" content-type="dwc:institutional_code" xlink:type="simple">US</named-content>, rest in <named-content xmlns:xlink="http://www.w3.org/1999/xlink" content-type="dwc:institutional_code" xlink:type="simple">BPBM</named-content>); ♀: Light Trap; Sarawak: foot of Mt. Dulit, Junction of rivers, Trnjar &amp; Lejok, 29. viii. 1932; Oxford Univ. Exp., B.M. Hobby, A.W. Moore, B. M. 1933-254; ♂: 125W. v. light; BRUNEI: Temburong District, ridge NE of Kuala Belalong, approx. 300 m alt., October 1992, J H Martin coll., B M 1992 – 172; Fulviini, det. G. Stonedahl, 19; ♀: Rothamsted light trap, site 1, 200m., H. Barlow; Indonesia: Sulawesi Utara, Dumoga-Bone N. P., February, 1985; ♀: at light; INDONESIA: SULAWESI UTARA Dumoga-Bone N. P., April, 1985; R. Ent. Soc. Lond, PROJECT WALLANCE, B. M., 1985 – 10, Clarck’s Camp 1140 m; J.H. Martin Coll. (<named-content xmlns:xlink="http://www.w3.org/1999/xlink" content-type="dwc:institutional_code" xlink:type="simple">NHMUK</named-content>); ♀: THAILAND: Nakhon Ratchasima Sakaerat Environmental Research Station, <named-content xmlns:xlink="http://www.w3.org/1999/xlink" content-type="dwc:verbatimCoordinates" xlink:type="simple"><named-content content-type="geo-json" specific-use="{&#34;type&#34;:&#34;Point&#34;,&#34;coordinates&#34;:[101.916667,14.500000]}" id="NCID0EWLAG" xlink:type="simple">14°30'N, 101°55'E</named-content></named-content>, 400 m, light trap, 16 Sep 2008, T. Yasunaga; ♀: same data except for date 15 Sep 200; ♀: THAI: Nak. Ratchasima Sakaerat Forest R.S., <named-content xmlns:xlink="http://www.w3.org/1999/xlink" content-type="dwc:verbatimCoordinates" xlink:type="simple"><named-content content-type="geo-json" specific-use="{&#34;type&#34;:&#34;Point&#34;,&#34;coordinates&#34;:[101.916667,14.500000]}" id="NCID0E4LAG" xlink:type="simple">14°30'N, 101°55'E</named-content></named-content>, 400 m, LT, 31 August 2008, T. Yasunaga; ♀: THAI: Nk. Ratchasima Sakaerat Environ. R. S., <named-content xmlns:xlink="http://www.w3.org/1999/xlink" content-type="dwc:verbatimCoordinates" xlink:type="simple"><named-content content-type="geo-json" specific-use="{&#34;type&#34;:&#34;Point&#34;,&#34;coordinates&#34;:[101.916667,14.500000]}" id="NCID0EEMAG" xlink:type="simple">14°30'N, 101°55'E</named-content></named-content>, 400 m, LT 12–14.vi.2009, Yasunaga &amp; Yamada (<abbrev xmlns:xlink="http://www.w3.org/1999/xlink" xlink:title="T. Yasunaga Collection; Nagasaki, Japan" id="ABBRID0EIMAG" xlink:type="simple">TYCN</abbrev>).</p><fig id="F2" position="float" orientation="portrait"><label>Figures 10–13.</label><caption><p>Scanning electron micrographs of <italic><tp:taxon-name><tp:taxon-name-part taxon-name-part-type="genus" reg="Fulvius">Fulvius</tp:taxon-name-part><tp:taxon-name-part taxon-name-part-type="species" reg="bifenestratus">bifenestratus</tp:taxon-name-part></tp:taxon-name></italic>. <bold>10</bold> Head and thoracic pleura (left lateral view) <bold>11</bold> Head (left lateral view) <bold>12</bold> Texture and vestiture of pronotum <bold>13</bold> Thoracic pleura.</p></caption><graphic xmlns:xlink="http://www.w3.org/1999/xlink" xlink:href="zookeys-796-107-g002.jpg" position="float" orientation="portrait" xlink:type="simple" id="oo_242614.jpg"/></fig></tp:treatment-sec><tp:treatment-sec><!--Section generated to contain objects referenced in tp:taxon-treatment.--><fig id="F3" position="float" orientation="portrait"><label>Figures 14–26.</label><caption><p>Male genitalia of <italic><tp:taxon-name><tp:taxon-name-part taxon-name-part-type="genus" reg="Fulvius">F.</tp:taxon-name-part><tp:taxon-name-part taxon-name-part-type="species" reg="bifenestratus">bifenestratus</tp:taxon-name-part></tp:taxon-name></italic> (<bold>14–16</bold>), <italic><tp:taxon-name><tp:taxon-name-part taxon-name-part-type="genus" reg="Fulvius">F.</tp:taxon-name-part><tp:taxon-name-part taxon-name-part-type="species" reg="henryi">henryi</tp:taxon-name-part></tp:taxon-name></italic> (<bold>17–19</bold>), <italic><tp:taxon-name><tp:taxon-name-part taxon-name-part-type="genus" reg="Fulvius">F.</tp:taxon-name-part><tp:taxon-name-part taxon-name-part-type="species" reg="flavicornis">flavicornis</tp:taxon-name-part></tp:taxon-name></italic> (<bold>20, 21</bold>), <italic><tp:taxon-name><tp:taxon-name-part taxon-name-part-type="genus" reg="Fulvius">F.</tp:taxon-name-part><tp:taxon-name-part taxon-name-part-type="species" reg="subnitens">subnitens</tp:taxon-name-part></tp:taxon-name></italic> (<bold>22–24</bold>), and <italic><tp:taxon-name><tp:taxon-name-part taxon-name-part-type="genus" reg="Fulvius">F.</tp:taxon-name-part><tp:taxon-name-part taxon-name-part-type="species" reg="tumidipennis">tumidipennis</tp:taxon-name-part></tp:taxon-name></italic> (<bold>25, 26</bold>) <bold>14, 17, 22</bold> right paramere (dorsal view) (<bold>15, 18, 20, 23, 25</bold>) Left paramere (left lateral view) <bold>(16, 19, 21, 24, 26</bold>). Endosoma (left lateral view).</p></caption><graphic xmlns:xlink="http://www.w3.org/1999/xlink" xlink:href="zookeys-796-107-g003.jpg" position="float" orientation="portrait" xlink:type="simple" id="oo_242615.jpg"/></fig><fig id="F6" position="float" orientation="portrait"><label>Figures 39–40.</label><caption><p>Live female adults of <italic><tp:taxon-name><tp:taxon-name-part taxon-name-part-type="genus" reg="Fulvius">Fulvius</tp:taxon-name-part><tp:taxon-name-part taxon-name-part-type="species" reg="bifenestratus">bifenestratus</tp:taxon-name-part></tp:taxon-name></italic> (<bold>39</bold>) and <italic><tp:taxon-name><tp:taxon-name-part taxon-name-part-type="genus" reg="Fulvius">F.</tp:taxon-name-part><tp:taxon-name-part taxon-name-part-type="species" reg="subnitens">subnitens</tp:taxon-name-part></tp:taxon-name></italic> (<bold>40</bold>) captured using UV light trap at Sakaerat Environmental Research Station, Thailand.</p></caption><graphic xmlns:xlink="http://www.w3.org/1999/xlink" xlink:href="zookeys-796-107-g006.jpg" position="float" orientation="portrait" xlink:type="simple" id="oo_242618.jpg"/></fig></tp:treatment-sec><ref-list><ref id="B1"><mixed-citation xmlns:xlink="http://www.w3.org/1999/xlink" xlink:type="simple"><person-group><name name-style="western"><surname>Bergroth</surname><given-names>E</given-names></name></person-group> (<year>1920</year>) <article-title>List of the <tp:taxon-name><tp:taxon-name-part taxon-name-part-type="subfamily">Cylapinae</tp:taxon-name-part></tp:taxon-name> (Hem., <tp:taxon-name><tp:taxon-name-part taxon-name-part-type="family">Miridae</tp:taxon-name-part></tp:taxon-name>) with descriptions of new Philippine forms.</article-title><source>Annales de la Societe Entomologique de Belgique</source><volume>60</volume>: <fpage>67</fpage>–<lpage>83</lpage>.</mixed-citation></ref><ref id="B2"><mixed-citation xmlns:xlink="http://www.w3.org/1999/xlink" xlink:type="simple"><person-group><name name-style="western"><surname>Carvalho</surname><given-names>JCM</given-names></name></person-group> (<year>1957</year>) <article-title>A catalogue of the <tp:taxon-name><tp:taxon-name-part taxon-name-part-type="family">Miridae</tp:taxon-name-part></tp:taxon-name> of the world. Part I.</article-title><source>Arquivos do Museu Nacional, Rio de Janeiro</source><volume>44</volume>: <fpage>1</fpage>–<lpage>158</lpage>.</mixed-citation></ref><ref id="B24"><mixed-citation xmlns:xlink="http://www.w3.org/1999/xlink" xlink:type="simple"><person-group><name name-style="western"><surname>Schuh</surname><given-names>RT</given-names></name></person-group> (<year>1995</year>) <source>Plant bugs of the World (<tp:taxon-name><tp:taxon-name-part taxon-name-part-type="class">Insecta</tp:taxon-name-part></tp:taxon-name>: <tp:taxon-name><tp:taxon-name-part taxon-name-part-type="suborder">Heteroptera</tp:taxon-name-part></tp:taxon-name>: <tp:taxon-name><tp:taxon-name-part taxon-name-part-type="family">Miridae</tp:taxon-name-part></tp:taxon-name>).</source><publisher-name>New York Entomological Society</publisher-name>, <publisher-loc>New York</publisher-loc>, <size units="page">1329 pp</size>.</mixed-citation></ref><ref id="B8"><mixed-citation xmlns:xlink="http://www.w3.org/1999/xlink" xlink:type="simple"><person-group><name name-style="western"><surname>Gorczyca</surname><given-names>J</given-names></name></person-group> (<year>2002</year>) <article-title>Note on the genus <italic><tp:taxon-name><tp:taxon-name-part taxon-name-part-type="genus">Fulvius</tp:taxon-name-part></tp:taxon-name></italic> Stal from the Oriental Region and New Guinea (<tp:taxon-name><tp:taxon-name-part taxon-name-part-type="suborder">Heteroptera</tp:taxon-name-part></tp:taxon-name>: <tp:taxon-name><tp:taxon-name-part taxon-name-part-type="family">Miridae</tp:taxon-name-part></tp:taxon-name>: <tp:taxon-name><tp:taxon-name-part taxon-name-part-type="subfamily">Cylapinae</tp:taxon-name-part></tp:taxon-name>).</article-title><source>Genus</source><volume>13</volume>: <fpage>9</fpage>–<lpage>23</lpage>.</mixed-citation></ref><ref id="B20"><mixed-citation xmlns:xlink="http://www.w3.org/1999/xlink" xlink:type="simple"><person-group><name name-style="western"><surname>Sadowska-Woda</surname><given-names>I</given-names></name><name name-style="western"><surname>Gorczyca</surname><given-names>J</given-names></name></person-group> (<year>2003</year>) <article-title>A new species of <tp:taxon-name><tp:taxon-name-part taxon-name-part-type="subfamily">Cylapinae</tp:taxon-name-part></tp:taxon-name> from the Oriental Region (<tp:taxon-name><tp:taxon-name-part taxon-name-part-type="suborder">Heteroptera</tp:taxon-name-part></tp:taxon-name>: <tp:taxon-name><tp:taxon-name-part taxon-name-part-type="family">Miridae</tp:taxon-name-part></tp:taxon-name>).</article-title><source>Genus</source><volume>14</volume>: <fpage>335</fpage>–<lpage>343</lpage>.</mixed-citation></ref><ref id="B19"><mixed-citation xmlns:xlink="http://www.w3.org/1999/xlink" xlink:type="simple"><person-group><name name-style="western"><surname>Sadowska-Woda</surname><given-names>I</given-names></name></person-group> (<year>2005</year>) Taxonomic study in the genus <italic><tp:taxon-name><tp:taxon-name-part taxon-name-part-type="genus">Fulvius</tp:taxon-name-part></tp:taxon-name></italic> STÅL (<tp:taxon-name><tp:taxon-name-part taxon-name-part-type="suborder">Heteroptera</tp:taxon-name-part></tp:taxon-name>: <tp:taxon-name><tp:taxon-name-part taxon-name-part-type="family">Miridae</tp:taxon-name-part></tp:taxon-name>: <tp:taxon-name><tp:taxon-name-part taxon-name-part-type="subfamily">Cylapinae</tp:taxon-name-part></tp:taxon-name>). PhD Thesis, Silesian University, Katowice. [In Polish]</mixed-citation></ref><ref id="B22"><mixed-citation xmlns:xlink="http://www.w3.org/1999/xlink" xlink:type="simple"><person-group><name name-style="western"><surname>Sadowska-Woda</surname><given-names>I</given-names></name><name name-style="western"><surname>Chérot</surname><given-names>F</given-names></name><name name-style="western"><surname>Gorczyca</surname><given-names>J</given-names></name></person-group> (<year>2006</year>) <article-title>Contribution to the study of the female genitalia of twelve <italic><tp:taxon-name><tp:taxon-name-part taxon-name-part-type="genus">Fulvius</tp:taxon-name-part></tp:taxon-name></italic> species (<tp:taxon-name><tp:taxon-name-part taxon-name-part-type="suborder">Heteroptera</tp:taxon-name-part></tp:taxon-name>, <tp:taxon-name><tp:taxon-name-part taxon-name-part-type="family">Miridae</tp:taxon-name-part></tp:taxon-name>, <tp:taxon-name><tp:taxon-name-part taxon-name-part-type="subfamily">Cylapinae</tp:taxon-name-part></tp:taxon-name>).</article-title><source>Denisia</source><volume>19</volume>: <fpage>617</fpage>–<lpage>636</lpage>.</mixed-citation></ref><ref id="B4"><mixed-citation xmlns:xlink="http://www.w3.org/1999/xlink" xlink:type="simple"><person-group><name name-style="western"><surname>Carvalho</surname><given-names>JCM</given-names></name><name name-style="western"><surname>Lorenzato</surname><given-names>LM</given-names></name></person-group> (<year>1978</year>) <article-title>The <tp:taxon-name><tp:taxon-name-part taxon-name-part-type="subfamily">Cylapinae</tp:taxon-name-part></tp:taxon-name> of Papua New Guinea (<tp:taxon-name><tp:taxon-name-part taxon-name-part-type="order">Hemiptera</tp:taxon-name-part></tp:taxon-name>, <tp:taxon-name><tp:taxon-name-part taxon-name-part-type="family">Miridae</tp:taxon-name-part></tp:taxon-name>).</article-title><source>Revista Brasileira de Biologia</source><volume>38</volume>: <fpage>121</fpage>–<lpage>149</lpage>.</mixed-citation></ref></ref-list></tp:taxon-treatment>
