# Supplementary material for: Taxonomic review of the bifenestratus species group of the genus Fulvius Stål with descriptions of two new species (Hemiptera, Heteroptera, Miridae, Cylapinae)
Source: Zookeys. 2018 Nov 15;(796):107–29. doi: 10.3897/zookeys.796.21293 (PMC6250789; doi:10.3897/zookeys.796.21293)
Supplement: XML Treatment for Fulvius bimaculatus [file zookeys.796.21293-treatment3.xml]

<!DOCTYPE tp:taxon-treatment
  PUBLIC "-//TaxonX//DTD Taxonomic Treatment Publishing DTD v0 20100105//EN" "tax-treatment-NSO.dtd">
<tp:taxon-treatment xmlns:tp="http://www.plazi.org/taxpub"><tp:treatment-meta><kwd-group><label>Taxon classification</label><kwd><named-content xmlns:xlink="http://www.w3.org/1999/xlink" content-type="kingdom">Animalia</named-content></kwd><kwd><named-content xmlns:xlink="http://www.w3.org/1999/xlink" content-type="order">Hemiptera</named-content></kwd><kwd><named-content xmlns:xlink="http://www.w3.org/1999/xlink" content-type="family">Miridae</named-content></kwd></kwd-group><mixed-citation publication-type="journal"><person-group><name><surname>Wolski</surname><given-names>Andrzej</given-names></name><name><surname>Gorczyca</surname><given-names>Jacek</given-names></name><name><surname>Yasunaga</surname><given-names>Tomohide</given-names></name><name><surname>indra</surname><given-names>Zdeněk</given-names></name><name><surname>Herczek</surname><given-names>Aleksander</given-names></name></person-group><article-title>Taxonomic review of the <italic><tp:taxon-name><tp:taxon-name-part taxon-name-part-type="genus" reg="Fulvius"/><tp:taxon-name-part taxon-name-part-type="species" reg="bifenestratus">bifenestratus</tp:taxon-name-part></tp:taxon-name></italic> species group of the genus <italic><tp:taxon-name><tp:taxon-name-part taxon-name-part-type="genus" reg="Fulvius">Fulvius</tp:taxon-name-part></tp:taxon-name></italic> Stål with descriptions of two new species (<tp:taxon-name><tp:taxon-name-part taxon-name-part-type="order">Hemiptera</tp:taxon-name-part></tp:taxon-name>, <tp:taxon-name><tp:taxon-name-part taxon-name-part-type="suborder">Heteroptera</tp:taxon-name-part></tp:taxon-name>, <tp:taxon-name><tp:taxon-name-part taxon-name-part-type="family">Miridae</tp:taxon-name-part></tp:taxon-name>, <tp:taxon-name><tp:taxon-name-part taxon-name-part-type="subfamily">Cylapinae</tp:taxon-name-part></tp:taxon-name>)</article-title><source>Zookeys</source><day>15</day><month>11</month><year>2018</year><volume>2018</volume><issue>796</issue><fpage>107</fpage><lpage>129</lpage><pub-id pub-id-type="doi">10.3897/zookeys.796.21293</pub-id></mixed-citation></tp:treatment-meta><tp:nomenclature><tp:taxon-name>
            <tp:taxon-name-part taxon-name-part-type="genus" reg="Fulvius">Fulvius</tp:taxon-name-part>
            <tp:taxon-name-part taxon-name-part-type="species" reg="bimaculatus">bimaculatus</tp:taxon-name-part>
          </tp:taxon-name><tp:taxon-authority>Poppius, 1909</tp:taxon-authority><xref ref-type="fig" rid="F1">Figure 2</xref><tp:nomenclature-citation-list><tp:nomenclature-citation><tp:taxon-name>
                <tp:taxon-name-part taxon-name-part-type="genus" reg="Fulvius">Fulvius</tp:taxon-name-part>
                <tp:taxon-name-part taxon-name-part-type="species" reg="bimaculatus">bimaculatus</tp:taxon-name-part>
              </tp:taxon-name><comment>Poppius, 1909: 30, 36, 44; <xref ref-type="bibr" rid="B1">Bergroth 1920</xref>: 75; <xref ref-type="bibr" rid="B2">Carvalho 1957</xref>: 15, 1980: 643; <xref ref-type="bibr" rid="B4">Carvalho and Lorenzato 1978</xref>: 135, Figs <xref ref-type="fig" rid="F7">46</xref>–<xref ref-type="fig" rid="F8">49</xref>, <xref ref-type="fig" rid="F8">51</xref>; <xref ref-type="bibr" rid="B24">Schuh 1995</xref>: 26; <xref ref-type="bibr" rid="B8">Gorczyca 2002</xref>: 18, 21, Fig. <xref ref-type="fig" rid="F2">10</xref>; <xref ref-type="bibr" rid="B20">Sadowska-Woda and Gorczyca 2003</xref>: 336; <xref ref-type="bibr" rid="B19">Sadowska-Woda 2005</xref>: 20, 25, 27, 55, 93, 106, 170, 171, 172, Tab. l, Fig. <xref ref-type="fig" rid="F1">3</xref>, Tab. 12, Fig. l, Tab. 16, Figs <xref ref-type="fig" rid="F1">1–5</xref>; <xref ref-type="bibr" rid="B10">Gorczyca 2006</xref>: 41.</comment></tp:nomenclature-citation></tp:nomenclature-citation-list></tp:nomenclature><tp:treatment-sec sec-type="diagnosis" id="SECID0E1QAG"><title>Diagnosis.</title><p>Eyes removed from pronotal collar (Figure <xref ref-type="fig" rid="F1">2</xref>); antennal segment II entirely dark brown; corium dark brown except for large, yellow patch near base (Figure <xref ref-type="fig" rid="F1">2</xref>); membrane with large, yellow patch basally (Figure <xref ref-type="fig" rid="F1">2</xref>); apical process of left paramere short and broadened, bifurcated (<xref ref-type="bibr" rid="B4">Carvalho and Lorenzato 1978</xref>: Figure <xref ref-type="fig" rid="F8">49</xref>).</p></tp:treatment-sec><tp:treatment-sec sec-type="remarks" id="SECID0EURAG"><title>Remarks.</title><p><italic><tp:taxon-name><tp:taxon-name-part taxon-name-part-type="genus" reg="Fulvius">Fulvius</tp:taxon-name-part><tp:taxon-name-part taxon-name-part-type="species" reg="bimaculatus">bimaculatus</tp:taxon-name-part></tp:taxon-name></italic> is most similar to <italic><tp:taxon-name><tp:taxon-name-part taxon-name-part-type="genus" reg="Fulvius">F.</tp:taxon-name-part><tp:taxon-name-part taxon-name-part-type="species" reg="bifenestratus">bifenestratus</tp:taxon-name-part></tp:taxon-name></italic> (see diagnosis of <italic><tp:taxon-name><tp:taxon-name-part taxon-name-part-type="genus" reg="Fulvius">F.</tp:taxon-name-part><tp:taxon-name-part taxon-name-part-type="species" reg="bifenestratus">bifenestratus</tp:taxon-name-part></tp:taxon-name></italic>), but it can be distinguished by the body size, the coloration of antennal segment II, and the male genitalia. With <italic><tp:taxon-name><tp:taxon-name-part taxon-name-part-type="genus" reg="Fulvius">F.</tp:taxon-name-part><tp:taxon-name-part taxon-name-part-type="species" reg="bifenestratus">bifenestratus</tp:taxon-name-part></tp:taxon-name></italic> and <italic><tp:taxon-name><tp:taxon-name-part taxon-name-part-type="genus" reg="Fulvius">F.</tp:taxon-name-part><tp:taxon-name-part taxon-name-part-type="species" reg="henryi">henryi</tp:taxon-name-part></tp:taxon-name></italic> it also shares the similar head shape, corial coloration and vestiture, and a short and broadened left paramere apical process, but it can be distinguished by the overall structure of the male genitalia.</p></tp:treatment-sec><tp:treatment-sec sec-type="biology" id="SECID0ERTAG"><title>Biology.</title><p>Unknown.</p></tp:treatment-sec><tp:treatment-sec sec-type="distribution" id="SECID0EWTAG"><title>Distribution.</title><p>Papua New Guinea.</p></tp:treatment-sec><tp:treatment-sec sec-type="type material" id="SECID0E2TAG"><title>Type material.</title><p><bold>Lectotype</bold> (♂, designated by <xref ref-type="bibr" rid="B4">Carvalho and Lorenzato 1978</xref>): PAPUA NEW GUINEA: N. Guinea S. E., Moroka, 1300 m, LORIA VII-30 93; Museo Civ. Genova; paralectotype ♂: N. Guinea S. E., Moroka, 1300 m, LORIA VII-30 93; Museo Civ. Genova (<named-content xmlns:xlink="http://www.w3.org/1999/xlink" content-type="dwc:institutional_code" xlink:type="simple">MCSN</named-content>).</p></tp:treatment-sec><tp:treatment-sec sec-type="material" id="SECID0EPUAG"><title>Additional material examined.</title><p>2 ♀♀ and ♂: PAPUA NEW GUINEA: Kokoda, 1200ft., ix 1933, L. E. Cheesman, B. M. 1934-321; ♀: Papua: Kokoda, 1200ft., viii-ix 1933, L. E. Cheesman, B. M. 1933-427; ♂: Papua: Kokoda, 1200 ft., viii 1933, L. E. Cheesman, B. M. 1933-427; ♀: Sten. No. 137; New Guinea: Morbe Dist., Herzog Mts., Vagau, C. 4 000 ft., 4–17. I. 1965; M. E. Bachus, B. M. 1965-120; ♂ and 2 ♀♀: W. New Guinea: Mt. Nomo. S. of Mt. Bougainville, 700 ft., ii. 1936; ♀: N. Dutch New Guinea: Waigeu. Camp 1., Mt. Nok., 2,500 ft., v. 1938, L. E. Cheesman., B. M. 1938-593; ♂: Fluorescent Mv Trap; Papua New Guinea: Morobe Prov. coast, Buso, 30. ix 1979, J. H. Martin coll.; Brit. Mus., 1980-150; ♀ and ♂: Dutch New Guinea: Humboldt Bay Dist., Bewani Mts., 400 metres, vii. 1937; W Stüber, B. M, 1938-177; 2 ♀♀: Dutch New Guinea: Cyclops Mts. Sabron. Camp: 2, 000 ft., vi. 1936, L. E. Cheesman, B. M. 1936-271; ♀: Dutch New Guinea, Mt. Cyclops, 4,000 ft. 12. iii. 1936, L. E. Cheesman, B. M., 1936-271; ♀: Dutch New Guinea, Cyclops Mts., Sabron, Camp I: 1,200 ft. 22. v. 1936, L. E. Cheesman, B. M., 1936-271; ♂: Dutch New Guinea, Cyclops Mts., Sabron, Camp I: 1,200 ft. 15. v. 1936, L. E. Cheesman, B. M., 1936-271; Dutch New Guinea, Cyclops Mts., Sabron, Camp 2: 2,000 ft.. v. 1936, L. E. Cheesman, B. M., 1936-271; ♀: Dutch New Guinea, Mt. Cyclops, Camp I: 3,500 ft. iii. 1936, L. E. Cheesman, B. M., 1936-271 (5 specimens in <named-content xmlns:xlink="http://www.w3.org/1999/xlink" content-type="dwc:institutional_code" xlink:type="simple">US</named-content>, remainder in BMNH); ♂: PNG: New Guinea: NE, Morobe Prov.: Mt. Missim, S side, 2000 m, 15. VI. 1984; permethrin log of <italic><tp:taxon-name><tp:taxon-name-part taxon-name-part-type="genus" reg="Castanopsis">Castanopsis</tp:taxon-name-part><tp:taxon-name-part taxon-name-part-type="species" reg="acuminatissima">acuminatissima</tp:taxon-name-part></tp:taxon-name></italic>, mature canopy; W. C. Gagne &amp; Urep session III, Colis sample #8, tree #330B; ♀: PNG: New Guinea: NE: Madang Prov.: Baku Forest Stn., 80 m, 4–12. II. 1978; At light; W. C. Gagne Coll, Bishop Museum, Acc. #1980, 4; 2 ♂♂: New Guinea: NE: Morobe Distr.: Kabwun to Ilaka, 4. VIII. 1966; G. A. Samuelson Collector, Bishop Museum; ♀: New Guinea: NE, Wau, 1200m, 30–31. x. 1964; M. V. Lamp, J. Sedlacek, Coll., Bishop Museum; ♂: New Guinea, Morobe Distr., Wau, 15. VIII. 1972, G. G. E. Scudder; MV Light Trap, G. G. E. Scudder; Bishop Museum Coll., Acc. 1981-522; ♀: New Guinea: NE, Wau, Morobe Distr., Mt. Missim, 1600 m, 1. V. 1974; Light Trap; Thane Pratt collector, Wau Ecology Inst. (Bishop); Bishop Museum, Accession 1980, 4; ♀: PNG: New Guinea: (NE), W. Sepik Prov., Feramin, 1500 m, 2. VII. 1976; collected at light; W. C. Gagne coll., Bishop Museum (two specimens in <named-content xmlns:xlink="http://www.w3.org/1999/xlink" content-type="dwc:institutional_code" xlink:type="simple">US</named-content>, remainder in <named-content xmlns:xlink="http://www.w3.org/1999/xlink" content-type="dwc:institutional_code" xlink:type="simple">BPBM</named-content>).</p></tp:treatment-sec><tp:treatment-sec><!--Section generated to contain objects referenced in tp:taxon-treatment.--><fig id="F1" position="float" orientation="portrait"><label>Figures 1–9.</label><caption><p>Dorsal habitus photographs of <italic><tp:taxon-name><tp:taxon-name-part taxon-name-part-type="genus" reg="Fulvius"/><tp:taxon-name-part taxon-name-part-type="species" reg="bifenestratus">bifenestratus</tp:taxon-name-part></tp:taxon-name></italic> group of species of the genus <italic><tp:taxon-name><tp:taxon-name-part taxon-name-part-type="genus" reg="Fulvius">Fulvius</tp:taxon-name-part></tp:taxon-name></italic>: <bold>1</bold><italic><tp:taxon-name><tp:taxon-name-part taxon-name-part-type="genus" reg="Fulvius">F.</tp:taxon-name-part><tp:taxon-name-part taxon-name-part-type="species" reg="bifenestratus">bifenestratus</tp:taxon-name-part></tp:taxon-name></italic> (♂) <bold>2</bold><italic><tp:taxon-name><tp:taxon-name-part taxon-name-part-type="genus" reg="Fulvius">F.</tp:taxon-name-part><tp:taxon-name-part taxon-name-part-type="species" reg="bimaculatus">bimaculatus</tp:taxon-name-part></tp:taxon-name></italic> (♀) <bold>3</bold><italic><tp:taxon-name><tp:taxon-name-part taxon-name-part-type="genus" reg="Fulvius">F.</tp:taxon-name-part><tp:taxon-name-part taxon-name-part-type="species" reg="constanti">constanti</tp:taxon-name-part></tp:taxon-name></italic> (paratype) <bold>4, 5</bold><italic><tp:taxon-name><tp:taxon-name-part taxon-name-part-type="genus" reg="Fulvius">F.</tp:taxon-name-part><tp:taxon-name-part taxon-name-part-type="species" reg="flavicornis">flavicornis</tp:taxon-name-part></tp:taxon-name></italic> (<bold>4</bold> ♂ <bold>5</bold> holotype); <bold>6</bold><italic><tp:taxon-name><tp:taxon-name-part taxon-name-part-type="genus" reg="Fulvius">F.</tp:taxon-name-part><tp:taxon-name-part taxon-name-part-type="species" reg="henryi">henryi</tp:taxon-name-part></tp:taxon-name></italic> (paratype, ♀) <bold>7</bold><italic><tp:taxon-name><tp:taxon-name-part taxon-name-part-type="genus" reg="Fulvius">F.</tp:taxon-name-part><tp:taxon-name-part taxon-name-part-type="species" reg="subnitens">subnitens</tp:taxon-name-part></tp:taxon-name></italic> (♂) <bold>8</bold><italic><tp:taxon-name><tp:taxon-name-part taxon-name-part-type="genus" reg="Fulvius">F.</tp:taxon-name-part><tp:taxon-name-part taxon-name-part-type="species" reg="thailandicus">thailandicus</tp:taxon-name-part></tp:taxon-name></italic> (holotype) <bold>9</bold><italic><tp:taxon-name><tp:taxon-name-part taxon-name-part-type="genus" reg="Fulvius">F.</tp:taxon-name-part><tp:taxon-name-part taxon-name-part-type="species" reg="tumidipennis">tumidipennis</tp:taxon-name-part></tp:taxon-name></italic> (paratype, ♂).</p></caption><graphic xmlns:xlink="http://www.w3.org/1999/xlink" xlink:href="zookeys-796-107-g001.jpg" position="float" orientation="portrait" xlink:type="simple" id="oo_242613.jpg"/></fig><fig id="F7" position="float" orientation="portrait"><label>Figures 41–48.</label><caption><p>Scanning electron micrographs of <italic><tp:taxon-name><tp:taxon-name-part taxon-name-part-type="genus" reg="Fulvius"/><tp:taxon-name-part taxon-name-part-type="species" reg="anthocoroides">anthocoroides</tp:taxon-name-part></tp:taxon-name></italic> group of species of the genus <italic><tp:taxon-name><tp:taxon-name-part taxon-name-part-type="genus" reg="Fulvius">Fulvius</tp:taxon-name-part></tp:taxon-name></italic>: <italic><tp:taxon-name><tp:taxon-name-part taxon-name-part-type="genus" reg="Fulvius">F.</tp:taxon-name-part><tp:taxon-name-part taxon-name-part-type="species" reg="anthocoroides">anthocoroides</tp:taxon-name-part></tp:taxon-name></italic> Stål (<bold>41, 45–47</bold>), <italic><tp:taxon-name><tp:taxon-name-part taxon-name-part-type="genus" reg="Fulvius">F.</tp:taxon-name-part><tp:taxon-name-part taxon-name-part-type="species" reg="pallens">pallens</tp:taxon-name-part></tp:taxon-name></italic> Gorczyca (<bold>42–44</bold>), <italic><tp:taxon-name><tp:taxon-name-part taxon-name-part-type="genus" reg="Fulvius">F.</tp:taxon-name-part><tp:taxon-name-part taxon-name-part-type="species" reg="urrlichi">urrlichi</tp:taxon-name-part></tp:taxon-name></italic> Sadowska-Woda &amp; Gorczyca: (<bold>41</bold>). Head and pronotum (left lateral view) <bold>42</bold> Head, pronotum, and hemelytron (dorsal view) <bold>43</bold> Head and pronotum (dorsal view) <bold>44</bold> Vestiture of hemelytron <bold>45</bold> Metatarsus <bold>46</bold> Pretarsal claw <bold>47, 48</bold> Male pygophore.</p></caption><graphic xmlns:xlink="http://www.w3.org/1999/xlink" xlink:href="zookeys-796-107-g007.jpg" position="float" orientation="portrait" xlink:type="simple" id="oo_242619.jpg"/></fig><fig id="F8" position="float" orientation="portrait"><label>Figures 49–54.</label><caption><p>Scanning electron micrographs of <italic>bisbistillatus</italic> group of species of the genus <italic><tp:taxon-name><tp:taxon-name-part taxon-name-part-type="genus" reg="Fulvius">Fulvius</tp:taxon-name-part></tp:taxon-name></italic>: <italic><tp:taxon-name><tp:taxon-name-part taxon-name-part-type="genus" reg="Fulvius">F.</tp:taxon-name-part><tp:taxon-name-part taxon-name-part-type="species" reg="imbecilis">imbecilis</tp:taxon-name-part></tp:taxon-name></italic> (<bold>49–52</bold>), <italic><tp:taxon-name><tp:taxon-name-part taxon-name-part-type="genus" reg="Fulvius">F.</tp:taxon-name-part><tp:taxon-name-part taxon-name-part-type="species" reg="slateri">slateri</tp:taxon-name-part></tp:taxon-name></italic> (<bold>53</bold>): <bold>49</bold> Head and pronotum (left lateral view) <bold>50</bold> Structure and vestiture of pronotum <bold>51, 53</bold> Metatarsus <bold>52</bold>. Pretarsal claw <bold>54</bold> Male pygophore.</p></caption><graphic xmlns:xlink="http://www.w3.org/1999/xlink" xlink:href="zookeys-796-107-g008.jpg" position="float" orientation="portrait" xlink:type="simple" id="oo_242620.jpg"/></fig><fig id="F2" position="float" orientation="portrait"><label>Figures 10–13.</label><caption><p>Scanning electron micrographs of <italic><tp:taxon-name><tp:taxon-name-part taxon-name-part-type="genus" reg="Fulvius">Fulvius</tp:taxon-name-part><tp:taxon-name-part taxon-name-part-type="species" reg="bifenestratus">bifenestratus</tp:taxon-name-part></tp:taxon-name></italic>. <bold>10</bold> Head and thoracic pleura (left lateral view) <bold>11</bold> Head (left lateral view) <bold>12</bold> Texture and vestiture of pronotum <bold>13</bold> Thoracic pleura.</p></caption><graphic xmlns:xlink="http://www.w3.org/1999/xlink" xlink:href="zookeys-796-107-g002.jpg" position="float" orientation="portrait" xlink:type="simple" id="oo_242614.jpg"/></fig></tp:treatment-sec><ref-list><ref id="B1"><mixed-citation xmlns:xlink="http://www.w3.org/1999/xlink" xlink:type="simple"><person-group><name name-style="western"><surname>Bergroth</surname><given-names>E</given-names></name></person-group> (<year>1920</year>) <article-title>List of the <tp:taxon-name><tp:taxon-name-part taxon-name-part-type="subfamily">Cylapinae</tp:taxon-name-part></tp:taxon-name> (Hem., <tp:taxon-name><tp:taxon-name-part taxon-name-part-type="family">Miridae</tp:taxon-name-part></tp:taxon-name>) with descriptions of new Philippine forms.</article-title><source>Annales de la Societe Entomologique de Belgique</source><volume>60</volume>: <fpage>67</fpage>–<lpage>83</lpage>.</mixed-citation></ref><ref id="B2"><mixed-citation xmlns:xlink="http://www.w3.org/1999/xlink" xlink:type="simple"><person-group><name name-style="western"><surname>Carvalho</surname><given-names>JCM</given-names></name></person-group> (<year>1957</year>) <article-title>A catalogue of the <tp:taxon-name><tp:taxon-name-part taxon-name-part-type="family">Miridae</tp:taxon-name-part></tp:taxon-name> of the world. Part I.</article-title><source>Arquivos do Museu Nacional, Rio de Janeiro</source><volume>44</volume>: <fpage>1</fpage>–<lpage>158</lpage>.</mixed-citation></ref><ref id="B4"><mixed-citation xmlns:xlink="http://www.w3.org/1999/xlink" xlink:type="simple"><person-group><name name-style="western"><surname>Carvalho</surname><given-names>JCM</given-names></name><name name-style="western"><surname>Lorenzato</surname><given-names>LM</given-names></name></person-group> (<year>1978</year>) <article-title>The <tp:taxon-name><tp:taxon-name-part taxon-name-part-type="subfamily">Cylapinae</tp:taxon-name-part></tp:taxon-name> of Papua New Guinea (<tp:taxon-name><tp:taxon-name-part taxon-name-part-type="order">Hemiptera</tp:taxon-name-part></tp:taxon-name>, <tp:taxon-name><tp:taxon-name-part taxon-name-part-type="family">Miridae</tp:taxon-name-part></tp:taxon-name>).</article-title><source>Revista Brasileira de Biologia</source><volume>38</volume>: <fpage>121</fpage>–<lpage>149</lpage>.</mixed-citation></ref><ref id="B24"><mixed-citation xmlns:xlink="http://www.w3.org/1999/xlink" xlink:type="simple"><person-group><name name-style="western"><surname>Schuh</surname><given-names>RT</given-names></name></person-group> (<year>1995</year>) <source>Plant bugs of the World (<tp:taxon-name><tp:taxon-name-part taxon-name-part-type="class">Insecta</tp:taxon-name-part></tp:taxon-name>: <tp:taxon-name><tp:taxon-name-part taxon-name-part-type="suborder">Heteroptera</tp:taxon-name-part></tp:taxon-name>: <tp:taxon-name><tp:taxon-name-part taxon-name-part-type="family">Miridae</tp:taxon-name-part></tp:taxon-name>).</source><publisher-name>New York Entomological Society</publisher-name>, <publisher-loc>New York</publisher-loc>, <size units="page">1329 pp</size>.</mixed-citation></ref><ref id="B8"><mixed-citation xmlns:xlink="http://www.w3.org/1999/xlink" xlink:type="simple"><person-group><name name-style="western"><surname>Gorczyca</surname><given-names>J</given-names></name></person-group> (<year>2002</year>) <article-title>Note on the genus <italic><tp:taxon-name><tp:taxon-name-part taxon-name-part-type="genus">Fulvius</tp:taxon-name-part></tp:taxon-name></italic> Stal from the Oriental Region and New Guinea (<tp:taxon-name><tp:taxon-name-part taxon-name-part-type="suborder">Heteroptera</tp:taxon-name-part></tp:taxon-name>: <tp:taxon-name><tp:taxon-name-part taxon-name-part-type="family">Miridae</tp:taxon-name-part></tp:taxon-name>: <tp:taxon-name><tp:taxon-name-part taxon-name-part-type="subfamily">Cylapinae</tp:taxon-name-part></tp:taxon-name>).</article-title><source>Genus</source><volume>13</volume>: <fpage>9</fpage>–<lpage>23</lpage>.</mixed-citation></ref><ref id="B20"><mixed-citation xmlns:xlink="http://www.w3.org/1999/xlink" xlink:type="simple"><person-group><name name-style="western"><surname>Sadowska-Woda</surname><given-names>I</given-names></name><name name-style="western"><surname>Gorczyca</surname><given-names>J</given-names></name></person-group> (<year>2003</year>) <article-title>A new species of <tp:taxon-name><tp:taxon-name-part taxon-name-part-type="subfamily">Cylapinae</tp:taxon-name-part></tp:taxon-name> from the Oriental Region (<tp:taxon-name><tp:taxon-name-part taxon-name-part-type="suborder">Heteroptera</tp:taxon-name-part></tp:taxon-name>: <tp:taxon-name><tp:taxon-name-part taxon-name-part-type="family">Miridae</tp:taxon-name-part></tp:taxon-name>).</article-title><source>Genus</source><volume>14</volume>: <fpage>335</fpage>–<lpage>343</lpage>.</mixed-citation></ref><ref id="B19"><mixed-citation xmlns:xlink="http://www.w3.org/1999/xlink" xlink:type="simple"><person-group><name name-style="western"><surname>Sadowska-Woda</surname><given-names>I</given-names></name></person-group> (<year>2005</year>) Taxonomic study in the genus <italic><tp:taxon-name><tp:taxon-name-part taxon-name-part-type="genus">Fulvius</tp:taxon-name-part></tp:taxon-name></italic> STÅL (<tp:taxon-name><tp:taxon-name-part taxon-name-part-type="suborder">Heteroptera</tp:taxon-name-part></tp:taxon-name>: <tp:taxon-name><tp:taxon-name-part taxon-name-part-type="family">Miridae</tp:taxon-name-part></tp:taxon-name>: <tp:taxon-name><tp:taxon-name-part taxon-name-part-type="subfamily">Cylapinae</tp:taxon-name-part></tp:taxon-name>). PhD Thesis, Silesian University, Katowice. [In Polish]</mixed-citation></ref><ref id="B10"><mixed-citation xmlns:xlink="http://www.w3.org/1999/xlink" xlink:type="simple"><person-group><name name-style="western"><surname>Gorczyca</surname><given-names>J</given-names></name></person-group> (<year>2006</year>) <source>The catalogue of the subfamily <tp:taxon-name><tp:taxon-name-part taxon-name-part-type="subfamily">Cylapinae</tp:taxon-name-part></tp:taxon-name> Kirkaldy, 1903 of the world (<tp:taxon-name><tp:taxon-name-part taxon-name-part-type="order">Hemiptera</tp:taxon-name-part></tp:taxon-name>, <tp:taxon-name><tp:taxon-name-part taxon-name-part-type="suborder">Heteroptera</tp:taxon-name-part></tp:taxon-name>, <tp:taxon-name><tp:taxon-name-part taxon-name-part-type="family">Miridae</tp:taxon-name-part></tp:taxon-name>). Monographs of the Upper Silesian Museum, No.</source><publisher-name>5</publisher-name>, <publisher-loc>Bytom</publisher-loc>, <size units="page">100 pp</size>.</mixed-citation></ref></ref-list></tp:taxon-treatment>
