# Supplementary material for: Taxonomic review of the bifenestratus species group of the genus Fulvius Stål with descriptions of two new species (Hemiptera, Heteroptera, Miridae, Cylapinae)
Source: Zookeys. 2018 Nov 15;(796):107–29. doi: 10.3897/zookeys.796.21293 (PMC6250789; doi:10.3897/zookeys.796.21293)
Supplement: XML Treatment for Fulvius constanti [file zookeys.796.21293-treatment4.xml]

<!DOCTYPE tp:taxon-treatment
  PUBLIC "-//TaxonX//DTD Taxonomic Treatment Publishing DTD v0 20100105//EN" "tax-treatment-NSO.dtd">
<tp:taxon-treatment xmlns:tp="http://www.plazi.org/taxpub"><tp:treatment-meta><kwd-group><label>Taxon classification</label><kwd><named-content xmlns:xlink="http://www.w3.org/1999/xlink" content-type="kingdom">Animalia</named-content></kwd><kwd><named-content xmlns:xlink="http://www.w3.org/1999/xlink" content-type="order">Hemiptera</named-content></kwd><kwd><named-content xmlns:xlink="http://www.w3.org/1999/xlink" content-type="family">Miridae</named-content></kwd></kwd-group><mixed-citation publication-type="journal"><person-group><name><surname>Wolski</surname><given-names>Andrzej</given-names></name><name><surname>Gorczyca</surname><given-names>Jacek</given-names></name><name><surname>Yasunaga</surname><given-names>Tomohide</given-names></name><name><surname>indra</surname><given-names>Zdeněk</given-names></name><name><surname>Herczek</surname><given-names>Aleksander</given-names></name></person-group><article-title>Taxonomic review of the <italic><tp:taxon-name><tp:taxon-name-part taxon-name-part-type="genus" reg="Fulvius"/><tp:taxon-name-part taxon-name-part-type="species" reg="bifenestratus">bifenestratus</tp:taxon-name-part></tp:taxon-name></italic> species group of the genus <italic><tp:taxon-name><tp:taxon-name-part taxon-name-part-type="genus" reg="Fulvius">Fulvius</tp:taxon-name-part></tp:taxon-name></italic> Stål with descriptions of two new species (<tp:taxon-name><tp:taxon-name-part taxon-name-part-type="order">Hemiptera</tp:taxon-name-part></tp:taxon-name>, <tp:taxon-name><tp:taxon-name-part taxon-name-part-type="suborder">Heteroptera</tp:taxon-name-part></tp:taxon-name>, <tp:taxon-name><tp:taxon-name-part taxon-name-part-type="family">Miridae</tp:taxon-name-part></tp:taxon-name>, <tp:taxon-name><tp:taxon-name-part taxon-name-part-type="subfamily">Cylapinae</tp:taxon-name-part></tp:taxon-name>)</article-title><source>Zookeys</source><day>15</day><month>11</month><year>2018</year><volume>2018</volume><issue>796</issue><fpage>107</fpage><lpage>129</lpage><pub-id pub-id-type="doi">10.3897/zookeys.796.21293</pub-id></mixed-citation></tp:treatment-meta><tp:nomenclature><tp:taxon-name>
            <tp:taxon-name-part taxon-name-part-type="genus" reg="Fulvius">Fulvius</tp:taxon-name-part>
            <tp:taxon-name-part taxon-name-part-type="species" reg="constanti">constanti</tp:taxon-name-part>
          </tp:taxon-name><tp:taxon-authority>Gorczyca, 2004</tp:taxon-authority><xref ref-type="fig" rid="F1">Figure 3</xref><tp:nomenclature-citation-list><tp:nomenclature-citation><tp:taxon-name>
                <tp:taxon-name-part taxon-name-part-type="genus" reg="Fulvius">Fulvius</tp:taxon-name-part>
                <tp:taxon-name-part taxon-name-part-type="species" reg="constanti">constanti</tp:taxon-name-part>
              </tp:taxon-name><comment>Gorczyca, 2004: 154, figs 1–3; <xref ref-type="bibr" rid="B10">Gorczyca 2006</xref>: 41; <xref ref-type="bibr" rid="B19">Sadowska-Woda 2005</xref>: 21, 26, 27, 57, 93, 106, 170, 171, 172, tab. 19 figs 1–3; <xref ref-type="bibr" rid="B22">Sadowska-Woda et al. 2006</xref>: 619, 625, 633, 634, Figs <xref ref-type="fig" rid="F1">2</xref>, <xref ref-type="fig" rid="F3">21</xref>.</comment></tp:nomenclature-citation><tp:nomenclature-citation><tp:taxon-name>
                <tp:taxon-name-part taxon-name-part-type="genus" reg="Fulvius">Fulvius</tp:taxon-name-part>
                <tp:taxon-name-part taxon-name-part-type="species" reg="nigricornis">nigricornis</tp:taxon-name-part>
              </tp:taxon-name><comment>: <xref ref-type="bibr" rid="B4">Carvalho and Lorenzato 1978</xref>: 136, figs 50–53, 88, (nec <xref ref-type="bibr" rid="B17">Poppius 1909</xref>).</comment></tp:nomenclature-citation></tp:nomenclature-citation-list></tp:nomenclature><tp:treatment-sec sec-type="diagnosis" id="SECID0ETYAG"><title>Diagnosis.</title><p>Eyes contiguous with pronotal collar (Figure <xref ref-type="fig" rid="F1">3</xref>); antennal segment II dark brown with broad, yellow annulation apically (Figure <xref ref-type="fig" rid="F1">3</xref>); corium with pale patch over cuneus (Figure <xref ref-type="fig" rid="F1">3</xref>); clavus with pale, thin stripe along outer margin and small, yellow patch apically (Figure <xref ref-type="fig" rid="F1">3</xref>); male genitalia as in <xref ref-type="bibr" rid="B9">Gorczyca (2004</xref>: figs 1–3).</p></tp:treatment-sec><tp:treatment-sec sec-type="remarks" id="SECID0ENZAG"><title>Remarks.</title><p><italic><tp:taxon-name><tp:taxon-name-part taxon-name-part-type="genus" reg="Fulvius">Fulvius</tp:taxon-name-part><tp:taxon-name-part taxon-name-part-type="species" reg="constanti">constanti</tp:taxon-name-part></tp:taxon-name></italic> is most similar to <italic><tp:taxon-name><tp:taxon-name-part taxon-name-part-type="genus" reg="Fulvius">F.</tp:taxon-name-part><tp:taxon-name-part taxon-name-part-type="species" reg="flavicornis">flavicornis</tp:taxon-name-part></tp:taxon-name></italic>, <italic><tp:taxon-name><tp:taxon-name-part taxon-name-part-type="genus" reg="Fulvius">F.</tp:taxon-name-part><tp:taxon-name-part taxon-name-part-type="species" reg="subnitens">subnitens</tp:taxon-name-part></tp:taxon-name></italic>, <italic><tp:taxon-name><tp:taxon-name-part taxon-name-part-type="genus" reg="Fulvius">F.</tp:taxon-name-part><tp:taxon-name-part taxon-name-part-type="species" reg="thailandicus">thailandicus</tp:taxon-name-part></tp:taxon-name></italic>, and <italic><tp:taxon-name><tp:taxon-name-part taxon-name-part-type="genus" reg="Fulvius">F.</tp:taxon-name-part><tp:taxon-name-part taxon-name-part-type="species" reg="tumidipennis">tumidipennis</tp:taxon-name-part></tp:taxon-name></italic> in having the eyes contiguous with the pronotal collar; the corium covered with dense setae, a pale patch over the cuneus; and the left paramere with an elongate apical process. It can be distinguished, however, by the absence of pale patches basally on the corium; the clavus with a thin, yellow stripe along its outer margin; and the shape of the male genitalia.</p></tp:treatment-sec><tp:treatment-sec sec-type="biology" id="SECID0EK2AG"><title>Biology.</title><p>Unknown.</p></tp:treatment-sec><tp:treatment-sec sec-type="distribution" id="SECID0EP2AG"><title>Distribution.</title><p>Papua New Guinea.</p></tp:treatment-sec><tp:treatment-sec sec-type="type material" id="SECID0EU2AG"><title>Type material.</title><p><bold>Holotype</bold> ♂: Coll. I. R. Sc. N. B., Canopy Mission Papua New Guinea (Madang prov.): Batiteta, 08. VI. 1993, Light trap M1. Leg. Olivier Missa (<named-content xmlns:xlink="http://www.w3.org/1999/xlink" content-type="dwc:institutional_code" xlink:type="simple">ISNB</named-content>); paratypes: ♀ and ♂: same data as holotype; ♀: Coll. I. R. Sc. N. B., Canopy Mission Papua New Guinea (Madang prov.): Batiteta, 03. VI. 1996, Light trap M7. Leg. Olivier Missa; ♂: Coll. I. R. Sc. N. B., Canopy Mission Papua New Guinea (Madang prov.): Batiteta, 13. IV. 1996, Light trap AR16. Leg. Olivier Missa (<named-content xmlns:xlink="http://www.w3.org/1999/xlink" content-type="dwc:institutional_code" xlink:type="simple">ISNB</named-content>); ♂: Coll. I. R. Sc. N. B., Canopy Mission Papua New Guinea (Madang prov.): Batiteta,19. VI. 1996, Light trap AR22. Leg. Olivier Missa; ♂: Canopy Mission Papua New Guinea (Madang prov.): Batiteta, 02. VII. 1996, Light trap AR60. Leg. Olivier Missa, Coll. I. R. Sc. N. B (<named-content xmlns:xlink="http://www.w3.org/1999/xlink" content-type="dwc:institutional_code" xlink:type="simple">US</named-content>).</p></tp:treatment-sec><tp:treatment-sec><!--Section generated to contain objects referenced in tp:taxon-treatment.--><fig id="F1" position="float" orientation="portrait"><label>Figures 1–9.</label><caption><p>Dorsal habitus photographs of <italic><tp:taxon-name><tp:taxon-name-part taxon-name-part-type="genus" reg="Fulvius"/><tp:taxon-name-part taxon-name-part-type="species" reg="bifenestratus">bifenestratus</tp:taxon-name-part></tp:taxon-name></italic> group of species of the genus <italic><tp:taxon-name><tp:taxon-name-part taxon-name-part-type="genus" reg="Fulvius">Fulvius</tp:taxon-name-part></tp:taxon-name></italic>: <bold>1</bold><italic><tp:taxon-name><tp:taxon-name-part taxon-name-part-type="genus" reg="Fulvius">F.</tp:taxon-name-part><tp:taxon-name-part taxon-name-part-type="species" reg="bifenestratus">bifenestratus</tp:taxon-name-part></tp:taxon-name></italic> (♂) <bold>2</bold><italic><tp:taxon-name><tp:taxon-name-part taxon-name-part-type="genus" reg="Fulvius">F.</tp:taxon-name-part><tp:taxon-name-part taxon-name-part-type="species" reg="bimaculatus">bimaculatus</tp:taxon-name-part></tp:taxon-name></italic> (♀) <bold>3</bold><italic><tp:taxon-name><tp:taxon-name-part taxon-name-part-type="genus" reg="Fulvius">F.</tp:taxon-name-part><tp:taxon-name-part taxon-name-part-type="species" reg="constanti">constanti</tp:taxon-name-part></tp:taxon-name></italic> (paratype) <bold>4, 5</bold><italic><tp:taxon-name><tp:taxon-name-part taxon-name-part-type="genus" reg="Fulvius">F.</tp:taxon-name-part><tp:taxon-name-part taxon-name-part-type="species" reg="flavicornis">flavicornis</tp:taxon-name-part></tp:taxon-name></italic> (<bold>4</bold> ♂ <bold>5</bold> holotype); <bold>6</bold><italic><tp:taxon-name><tp:taxon-name-part taxon-name-part-type="genus" reg="Fulvius">F.</tp:taxon-name-part><tp:taxon-name-part taxon-name-part-type="species" reg="henryi">henryi</tp:taxon-name-part></tp:taxon-name></italic> (paratype, ♀) <bold>7</bold><italic><tp:taxon-name><tp:taxon-name-part taxon-name-part-type="genus" reg="Fulvius">F.</tp:taxon-name-part><tp:taxon-name-part taxon-name-part-type="species" reg="subnitens">subnitens</tp:taxon-name-part></tp:taxon-name></italic> (♂) <bold>8</bold><italic><tp:taxon-name><tp:taxon-name-part taxon-name-part-type="genus" reg="Fulvius">F.</tp:taxon-name-part><tp:taxon-name-part taxon-name-part-type="species" reg="thailandicus">thailandicus</tp:taxon-name-part></tp:taxon-name></italic> (holotype) <bold>9</bold><italic><tp:taxon-name><tp:taxon-name-part taxon-name-part-type="genus" reg="Fulvius">F.</tp:taxon-name-part><tp:taxon-name-part taxon-name-part-type="species" reg="tumidipennis">tumidipennis</tp:taxon-name-part></tp:taxon-name></italic> (paratype, ♂).</p></caption><graphic xmlns:xlink="http://www.w3.org/1999/xlink" xlink:href="zookeys-796-107-g001.jpg" position="float" orientation="portrait" xlink:type="simple" id="oo_242613.jpg"/></fig><fig id="F3" position="float" orientation="portrait"><label>Figures 14–26.</label><caption><p>Male genitalia of <italic><tp:taxon-name><tp:taxon-name-part taxon-name-part-type="genus" reg="Fulvius">F.</tp:taxon-name-part><tp:taxon-name-part taxon-name-part-type="species" reg="bifenestratus">bifenestratus</tp:taxon-name-part></tp:taxon-name></italic> (<bold>14–16</bold>), <italic><tp:taxon-name><tp:taxon-name-part taxon-name-part-type="genus" reg="Fulvius">F.</tp:taxon-name-part><tp:taxon-name-part taxon-name-part-type="species" reg="henryi">henryi</tp:taxon-name-part></tp:taxon-name></italic> (<bold>17–19</bold>), <italic><tp:taxon-name><tp:taxon-name-part taxon-name-part-type="genus" reg="Fulvius">F.</tp:taxon-name-part><tp:taxon-name-part taxon-name-part-type="species" reg="flavicornis">flavicornis</tp:taxon-name-part></tp:taxon-name></italic> (<bold>20, 21</bold>), <italic><tp:taxon-name><tp:taxon-name-part taxon-name-part-type="genus" reg="Fulvius">F.</tp:taxon-name-part><tp:taxon-name-part taxon-name-part-type="species" reg="subnitens">subnitens</tp:taxon-name-part></tp:taxon-name></italic> (<bold>22–24</bold>), and <italic><tp:taxon-name><tp:taxon-name-part taxon-name-part-type="genus" reg="Fulvius">F.</tp:taxon-name-part><tp:taxon-name-part taxon-name-part-type="species" reg="tumidipennis">tumidipennis</tp:taxon-name-part></tp:taxon-name></italic> (<bold>25, 26</bold>) <bold>14, 17, 22</bold> right paramere (dorsal view) (<bold>15, 18, 20, 23, 25</bold>) Left paramere (left lateral view) <bold>(16, 19, 21, 24, 26</bold>). Endosoma (left lateral view).</p></caption><graphic xmlns:xlink="http://www.w3.org/1999/xlink" xlink:href="zookeys-796-107-g003.jpg" position="float" orientation="portrait" xlink:type="simple" id="oo_242615.jpg"/></fig></tp:treatment-sec><ref-list><ref id="B10"><mixed-citation xmlns:xlink="http://www.w3.org/1999/xlink" xlink:type="simple"><person-group><name name-style="western"><surname>Gorczyca</surname><given-names>J</given-names></name></person-group> (<year>2006</year>) <source>The catalogue of the subfamily <tp:taxon-name><tp:taxon-name-part taxon-name-part-type="subfamily">Cylapinae</tp:taxon-name-part></tp:taxon-name> Kirkaldy, 1903 of the world (<tp:taxon-name><tp:taxon-name-part taxon-name-part-type="order">Hemiptera</tp:taxon-name-part></tp:taxon-name>, <tp:taxon-name><tp:taxon-name-part taxon-name-part-type="suborder">Heteroptera</tp:taxon-name-part></tp:taxon-name>, <tp:taxon-name><tp:taxon-name-part taxon-name-part-type="family">Miridae</tp:taxon-name-part></tp:taxon-name>). Monographs of the Upper Silesian Museum, No.</source><publisher-name>5</publisher-name>, <publisher-loc>Bytom</publisher-loc>, <size units="page">100 pp</size>.</mixed-citation></ref><ref id="B19"><mixed-citation xmlns:xlink="http://www.w3.org/1999/xlink" xlink:type="simple"><person-group><name name-style="western"><surname>Sadowska-Woda</surname><given-names>I</given-names></name></person-group> (<year>2005</year>) Taxonomic study in the genus <italic><tp:taxon-name><tp:taxon-name-part taxon-name-part-type="genus">Fulvius</tp:taxon-name-part></tp:taxon-name></italic> STÅL (<tp:taxon-name><tp:taxon-name-part taxon-name-part-type="suborder">Heteroptera</tp:taxon-name-part></tp:taxon-name>: <tp:taxon-name><tp:taxon-name-part taxon-name-part-type="family">Miridae</tp:taxon-name-part></tp:taxon-name>: <tp:taxon-name><tp:taxon-name-part taxon-name-part-type="subfamily">Cylapinae</tp:taxon-name-part></tp:taxon-name>). PhD Thesis, Silesian University, Katowice. [In Polish]</mixed-citation></ref><ref id="B22"><mixed-citation xmlns:xlink="http://www.w3.org/1999/xlink" xlink:type="simple"><person-group><name name-style="western"><surname>Sadowska-Woda</surname><given-names>I</given-names></name><name name-style="western"><surname>Chérot</surname><given-names>F</given-names></name><name name-style="western"><surname>Gorczyca</surname><given-names>J</given-names></name></person-group> (<year>2006</year>) <article-title>Contribution to the study of the female genitalia of twelve <italic><tp:taxon-name><tp:taxon-name-part taxon-name-part-type="genus">Fulvius</tp:taxon-name-part></tp:taxon-name></italic> species (<tp:taxon-name><tp:taxon-name-part taxon-name-part-type="suborder">Heteroptera</tp:taxon-name-part></tp:taxon-name>, <tp:taxon-name><tp:taxon-name-part taxon-name-part-type="family">Miridae</tp:taxon-name-part></tp:taxon-name>, <tp:taxon-name><tp:taxon-name-part taxon-name-part-type="subfamily">Cylapinae</tp:taxon-name-part></tp:taxon-name>).</article-title><source>Denisia</source><volume>19</volume>: <fpage>617</fpage>–<lpage>636</lpage>.</mixed-citation></ref><ref id="B4"><mixed-citation xmlns:xlink="http://www.w3.org/1999/xlink" xlink:type="simple"><person-group><name name-style="western"><surname>Carvalho</surname><given-names>JCM</given-names></name><name name-style="western"><surname>Lorenzato</surname><given-names>LM</given-names></name></person-group> (<year>1978</year>) <article-title>The <tp:taxon-name><tp:taxon-name-part taxon-name-part-type="subfamily">Cylapinae</tp:taxon-name-part></tp:taxon-name> of Papua New Guinea (<tp:taxon-name><tp:taxon-name-part taxon-name-part-type="order">Hemiptera</tp:taxon-name-part></tp:taxon-name>, <tp:taxon-name><tp:taxon-name-part taxon-name-part-type="family">Miridae</tp:taxon-name-part></tp:taxon-name>).</article-title><source>Revista Brasileira de Biologia</source><volume>38</volume>: <fpage>121</fpage>–<lpage>149</lpage>.</mixed-citation></ref><ref id="B17"><mixed-citation xmlns:xlink="http://www.w3.org/1999/xlink" xlink:type="simple"><person-group><name name-style="western"><surname>Poppius</surname><given-names>B</given-names></name></person-group> (<year>1909</year>) <article-title>Zur Kenntnis der Miriden-Unterfamilie Cylapina Reut.</article-title><source>Acta Societatis Scientiarum Fennicae</source><volume>37</volume>(<issue>4</issue>): <fpage>1</fpage>–<lpage>46</lpage>. [pl. 1]</mixed-citation></ref><ref id="B9"><mixed-citation xmlns:xlink="http://www.w3.org/1999/xlink" xlink:type="simple"><person-group><name name-style="western"><surname>Gorczyca</surname><given-names>J</given-names></name></person-group> (<year>2004</year>) <italic><tp:taxon-name><tp:taxon-name-part taxon-name-part-type="genus">Fulvius</tp:taxon-name-part><tp:taxon-name-part taxon-name-part-type="species">constanti</tp:taxon-name-part></tp:taxon-name></italic> n. sp. from Papua New Guinea (<tp:taxon-name><tp:taxon-name-part taxon-name-part-type="suborder">Heteroptera</tp:taxon-name-part></tp:taxon-name>: <tp:taxon-name><tp:taxon-name-part taxon-name-part-type="family">Miridae</tp:taxon-name-part></tp:taxon-name>: <tp:taxon-name><tp:taxon-name-part taxon-name-part-type="subfamily">Cylapinae</tp:taxon-name-part></tp:taxon-name>). Genus (Wroclaw) 15: 153–156.</mixed-citation></ref></ref-list></tp:taxon-treatment>
