# Supplementary material for: Taxonomic review of the bifenestratus species group of the genus Fulvius Stål with descriptions of two new species (Hemiptera, Heteroptera, Miridae, Cylapinae)
Source: Zookeys. 2018 Nov 15;(796):107–29. doi: 10.3897/zookeys.796.21293 (PMC6250789; doi:10.3897/zookeys.796.21293)
Supplement: XML Treatment for Fulvius henryi [file zookeys.796.21293-treatment6.xml]

<!DOCTYPE tp:taxon-treatment
  PUBLIC "-//TaxonX//DTD Taxonomic Treatment Publishing DTD v0 20100105//EN" "tax-treatment-NSO.dtd">
<tp:taxon-treatment xmlns:tp="http://www.plazi.org/taxpub"><tp:treatment-meta><kwd-group><label>Taxon classification</label><kwd><named-content xmlns:xlink="http://www.w3.org/1999/xlink" content-type="kingdom">Animalia</named-content></kwd><kwd><named-content xmlns:xlink="http://www.w3.org/1999/xlink" content-type="order">Hemiptera</named-content></kwd><kwd><named-content xmlns:xlink="http://www.w3.org/1999/xlink" content-type="family">Miridae</named-content></kwd></kwd-group><mixed-citation publication-type="journal"><person-group><name><surname>Wolski</surname><given-names>Andrzej</given-names></name><name><surname>Gorczyca</surname><given-names>Jacek</given-names></name><name><surname>Yasunaga</surname><given-names>Tomohide</given-names></name><name><surname>indra</surname><given-names>Zdeněk</given-names></name><name><surname>Herczek</surname><given-names>Aleksander</given-names></name></person-group><article-title>Taxonomic review of the <italic><tp:taxon-name><tp:taxon-name-part taxon-name-part-type="genus" reg="Fulvius"/><tp:taxon-name-part taxon-name-part-type="species" reg="bifenestratus">bifenestratus</tp:taxon-name-part></tp:taxon-name></italic> species group of the genus <italic><tp:taxon-name><tp:taxon-name-part taxon-name-part-type="genus" reg="Fulvius">Fulvius</tp:taxon-name-part></tp:taxon-name></italic> Stål with descriptions of two new species (<tp:taxon-name><tp:taxon-name-part taxon-name-part-type="order">Hemiptera</tp:taxon-name-part></tp:taxon-name>, <tp:taxon-name><tp:taxon-name-part taxon-name-part-type="suborder">Heteroptera</tp:taxon-name-part></tp:taxon-name>, <tp:taxon-name><tp:taxon-name-part taxon-name-part-type="family">Miridae</tp:taxon-name-part></tp:taxon-name>, <tp:taxon-name><tp:taxon-name-part taxon-name-part-type="subfamily">Cylapinae</tp:taxon-name-part></tp:taxon-name>)</article-title><source>Zookeys</source><day>15</day><month>11</month><year>2018</year><volume>2018</volume><issue>796</issue><fpage>107</fpage><lpage>129</lpage><pub-id pub-id-type="doi">10.3897/zookeys.796.21293</pub-id></mixed-citation></tp:treatment-meta><tp:nomenclature><tp:taxon-name>
            <tp:taxon-name-part taxon-name-part-type="genus" reg="Fulvius">Fulvius</tp:taxon-name-part>
            <tp:taxon-name-part taxon-name-part-type="species" reg="henryi">henryi</tp:taxon-name-part>
            <object-id xmlns:xlink="http://www.w3.org/1999/xlink" content-type="zoobank" xlink:type="simple">http://zoobank.org/13E7A938-0685-427B-9F26-02CE8680CF3B</object-id>
          </tp:taxon-name><tp:taxon-authority>Wolski, Gorczyca &amp; Yasunaga</tp:taxon-authority><tp:taxon-status xmlns:xlink="http://www.w3.org/1999/xlink" xlink:type="simple">sp. n.</tp:taxon-status><xref ref-type="fig" rid="F1">Figs 6</xref><xref ref-type="fig" rid="F3">, 17–19</xref><tp:nomenclature-citation-list><tp:nomenclature-citation><tp:taxon-name>
                <tp:taxon-name-part taxon-name-part-type="genus" reg="Fulvius">Fulvius</tp:taxon-name-part>
                <tp:taxon-name-part taxon-name-part-type="species" reg="unicolor">unicolor</tp:taxon-name-part>
              </tp:taxon-name><comment>: <xref ref-type="bibr" rid="B4">Carvalho and Lorenzato 1978</xref>, nec <xref ref-type="bibr" rid="B17">Poppius 1909</xref>: 29, 36.</comment></tp:nomenclature-citation></tp:nomenclature-citation-list></tp:nomenclature><tp:treatment-sec sec-type="diagnosis" id="SECID0EGJBG"><title>Diagnosis.</title><p>Eyes removed from pronotal collar (Figure <xref ref-type="fig" rid="F1">6</xref>); corium entirely dark brown, without pale areas (Figure <xref ref-type="fig" rid="F1">6</xref>); left paramere stout, paramere body strongly curved, broadened basally and apically, apical process short, broadened apically (Figure <xref ref-type="fig" rid="F3">18</xref>).</p></tp:treatment-sec><tp:treatment-sec sec-type="remarks" id="SECID0EYJBG"><title>Remarks.</title><p><italic><tp:taxon-name><tp:taxon-name-part taxon-name-part-type="genus" reg="Fulvius">Fulvius</tp:taxon-name-part><tp:taxon-name-part taxon-name-part-type="species" reg="henryi">henryi</tp:taxon-name-part></tp:taxon-name></italic> is most similar to <italic><tp:taxon-name><tp:taxon-name-part taxon-name-part-type="genus" reg="Fulvius">F.</tp:taxon-name-part><tp:taxon-name-part taxon-name-part-type="species" reg="bifenestratus">bifenestratus</tp:taxon-name-part></tp:taxon-name></italic> and <italic><tp:taxon-name><tp:taxon-name-part taxon-name-part-type="genus" reg="Fulvius">F.</tp:taxon-name-part><tp:taxon-name-part taxon-name-part-type="species" reg="bimaculatus">bimaculatus</tp:taxon-name-part></tp:taxon-name></italic> in having the corium with short and sparse setae, lacking a pale patch over the cuneus, and in having the apical process of the left paramere short and broadened (Figs <xref ref-type="fig" rid="F3">15</xref>, <xref ref-type="fig" rid="F3">18</xref>; <xref ref-type="bibr" rid="B4">Carvalho and Lorenzato 1978</xref>: fig. 49). It can be distinguished by lacking a large yellow patch near the base of the corium and the shape of the male genitalia.</p></tp:treatment-sec><tp:treatment-sec sec-type="description" id="SECID0ELLBG"><title>Description.</title><p><bold>Female</bold>. <bold>Coloration</bold> (Figure <xref ref-type="fig" rid="F1">6</xref>). Dorsum uniformly dark brown. <bold><italic>Head</italic></bold>. Dark brown; antenna dark brown; labium brown to dark brown. <bold><italic>Thorax</italic></bold>. <italic>Pronotum</italic>. Dark brown. <italic>Mesoscutum and scutellum</italic>. Dark brown. <italic>Thoracic pleura</italic>. Proepimeron, mesepisternum and mesepimeron brown. <italic>Hemelytron</italic>. Dark brown; membrane brown to dark brown, venation brown. <italic>Legs</italic>. Coxae brown to dark brown; femora chestnut, sometimes slightly tinged with red apically; tibiae brown, slightly paler than femora; tarsi brown to pale brown, long. <bold><italic>Abdomen</italic>.</bold> Chestnut to dark brown. <bold>Structure, texture, and vestiture</bold> (Figure <xref ref-type="fig" rid="F1">6</xref>). Dorsum covered with short, fine, pale setae. <bold><italic>Head</italic></bold>. Antennal segment II almost cylindrical, covered with dense, short setae.</p><p><bold>Male.</bold> Similar to female in structure, texture, and vestiture. <bold>Male genitalia</bold> (Figs <xref ref-type="fig" rid="F3">17–19</xref>). <italic>Right paramere</italic> (Figure <xref ref-type="fig" rid="F3">17</xref>). Irregularly shaped; apical process short and thin; paramere body ovoid. <italic>Left paramere</italic> (Figure <xref ref-type="fig" rid="F3">18</xref>). Apical process curved and broadened basally, thin, nearly cylindrical apically, convex on dorsal surface of extreme apex; paramere body broadened on basal half, thin on apical half. <italic>Aedeagus</italic> (Figure <xref ref-type="fig" rid="F3">19</xref>). Endosoma membranous, thin, broadened toward apex.</p></tp:treatment-sec><tp:treatment-sec sec-type="description" id="SECID0ESNBG"><title>Measurements.</title><p>♀/♂ (* holotype measurements). Body length 4.2–4.50*/3.8, width 1.4–1.5*/1.2. <italic>Head</italic>. Length 0.6–0.7*/0.4, width 0.6/0.5, interocular distance 0.2/0.2. <italic>Antenna</italic>. Length of segment I 0.6/0.6, II 1.07/1.0, III 0.7. Labium. Length of segments I 0.6, II 0.7, III and IV together 1.4. <italic>Pronotum</italic>. Length 0.5/0.5, width of anterior margin 0.6, length of lateral margin 0.7–0.70*, width of posterior margin 1.2–1.2*/1.0.</p></tp:treatment-sec><tp:treatment-sec sec-type="distribution" id="SECID0E5NBG"><title>Distribution.</title><p>Papua New Guinea, including New Britain and New Ireland.</p></tp:treatment-sec><tp:treatment-sec sec-type="etymology" id="SECID0EDOBG"><title>Etymology.</title><p>It gives us great pleasure to dedicate this new species to Dr. Thomas J. Henry on the occasion of his 70<sup>th</sup> birthday and for his many outstanding contributions to the study of <tp:taxon-name><tp:taxon-name-part taxon-name-part-type="suborder">Heteroptera</tp:taxon-name-part></tp:taxon-name>.</p></tp:treatment-sec><tp:treatment-sec sec-type="type material" id="SECID0EQOBG"><title>Type material.</title><p>Holotype (♀): PAPUA NEW GUINEA: New Britain, Gazelle Pen., Mt. Sinewit, 5–9. XI. 1962; J. Sedlacek, Malaise Trap, Bishop (<named-content xmlns:xlink="http://www.w3.org/1999/xlink" content-type="dwc:institutional_code" xlink:type="simple">US</named-content>); paratype (♀): New Britain, Gazelle Pen., Mt. Sinewit, 10. XI. 1962; Light Trap, J. Sedlacek, Bishop; <italic><tp:taxon-name><tp:taxon-name-part taxon-name-part-type="genus" reg="Fulvius">Fulvius</tp:taxon-name-part><tp:taxon-name-part taxon-name-part-type="species" reg="unicolor">unicolor</tp:taxon-name-part></tp:taxon-name></italic> Popp. det. J.C.M. Carvalho 19; paratype (♀): New Britain, Gazelle Pen., Mt. Sinewit, 5- 10. XI. 1962; J. Sedlacek Collector, Bishop; <italic><tp:taxon-name><tp:taxon-name-part taxon-name-part-type="genus" reg="Fulvius">Fulvius</tp:taxon-name-part><tp:taxon-name-part taxon-name-part-type="species" reg="unicolor">unicolor</tp:taxon-name-part></tp:taxon-name></italic> Popp. Det. J.C.M. Carvalho 19; paratype (♀): New Britain, Gazelle Pen., Mt. Sinewit, 900 m, 5–9. XI. 1962; J. Sedlacek, Malaise Trap, Bishop; <italic><tp:taxon-name><tp:taxon-name-part taxon-name-part-type="genus" reg="Fulvius">Fulvius</tp:taxon-name-part><tp:taxon-name-part taxon-name-part-type="species" reg="unicolor">unicolor</tp:taxon-name-part></tp:taxon-name></italic> Popp. det. J.C.M. Carvalho 19 (<named-content xmlns:xlink="http://www.w3.org/1999/xlink" content-type="dwc:institutional_code" xlink:type="simple">US</named-content>); paratype (♂): Papua New Guinea: New Britain, Gazelle Pen., Mt. Sinewit, 5–9. XI. 1962; J. Sedlacek, Malaise Trap, Bishop; Carvalho to Drake coll. 1993; paratype (♂): New Britain, Gazelle Pen., Upper Warangoi, Illugi, 25-26.XI.1962; J. Sedlacek, Malaise Trap, Bishop; Carvalho to Drake coll. 1993; paratype (♀): New Irland (SW), Ridge above "Camp Bishop" 15 km up Kait R. 250-500 m, VI.12.1956; E. J. Ford, Jr. Collector; Carvalho to Drake coll. 1993; paratype (♀): New Guinea: NE, Finisterre Range, Saidor, Kiambavi Vill., VII-22-29.1958; W. W. Brandt Collector Bishop; paratype (♀): NE New Guinea: Umboi I, c8km, WNW Lab Lab., 300 m, 8-19.II.1967; G.A. Samuelson Light trap, Bishop; Carvalho to Drake Coll. 1993 (USNM).</p><fig id="F3" position="float" orientation="portrait"><label>Figures 14–26.</label><caption><p>Male genitalia of <italic><tp:taxon-name><tp:taxon-name-part taxon-name-part-type="genus" reg="Fulvius">F.</tp:taxon-name-part><tp:taxon-name-part taxon-name-part-type="species" reg="bifenestratus">bifenestratus</tp:taxon-name-part></tp:taxon-name></italic> (<bold>14–16</bold>), <italic><tp:taxon-name><tp:taxon-name-part taxon-name-part-type="genus" reg="Fulvius">F.</tp:taxon-name-part><tp:taxon-name-part taxon-name-part-type="species" reg="henryi">henryi</tp:taxon-name-part></tp:taxon-name></italic> (<bold>17–19</bold>), <italic><tp:taxon-name><tp:taxon-name-part taxon-name-part-type="genus" reg="Fulvius">F.</tp:taxon-name-part><tp:taxon-name-part taxon-name-part-type="species" reg="flavicornis">flavicornis</tp:taxon-name-part></tp:taxon-name></italic> (<bold>20, 21</bold>), <italic><tp:taxon-name><tp:taxon-name-part taxon-name-part-type="genus" reg="Fulvius">F.</tp:taxon-name-part><tp:taxon-name-part taxon-name-part-type="species" reg="subnitens">subnitens</tp:taxon-name-part></tp:taxon-name></italic> (<bold>22–24</bold>), and <italic><tp:taxon-name><tp:taxon-name-part taxon-name-part-type="genus" reg="Fulvius">F.</tp:taxon-name-part><tp:taxon-name-part taxon-name-part-type="species" reg="tumidipennis">tumidipennis</tp:taxon-name-part></tp:taxon-name></italic> (<bold>25, 26</bold>) <bold>14, 17, 22</bold> right paramere (dorsal view) (<bold>15, 18, 20, 23, 25</bold>) Left paramere (left lateral view) <bold>(16, 19, 21, 24, 26</bold>). Endosoma (left lateral view).</p></caption><graphic xmlns:xlink="http://www.w3.org/1999/xlink" xlink:href="zookeys-796-107-g003.jpg" position="float" orientation="portrait" xlink:type="simple" id="oo_242615.jpg"/></fig></tp:treatment-sec><tp:treatment-sec><!--Section generated to contain objects referenced in tp:taxon-treatment.--><fig id="F1" position="float" orientation="portrait"><label>Figures 1–9.</label><caption><p>Dorsal habitus photographs of <italic><tp:taxon-name><tp:taxon-name-part taxon-name-part-type="genus" reg="Fulvius"/><tp:taxon-name-part taxon-name-part-type="species" reg="bifenestratus">bifenestratus</tp:taxon-name-part></tp:taxon-name></italic> group of species of the genus <italic><tp:taxon-name><tp:taxon-name-part taxon-name-part-type="genus" reg="Fulvius">Fulvius</tp:taxon-name-part></tp:taxon-name></italic>: <bold>1</bold><italic><tp:taxon-name><tp:taxon-name-part taxon-name-part-type="genus" reg="Fulvius">F.</tp:taxon-name-part><tp:taxon-name-part taxon-name-part-type="species" reg="bifenestratus">bifenestratus</tp:taxon-name-part></tp:taxon-name></italic> (♂) <bold>2</bold><italic><tp:taxon-name><tp:taxon-name-part taxon-name-part-type="genus" reg="Fulvius">F.</tp:taxon-name-part><tp:taxon-name-part taxon-name-part-type="species" reg="bimaculatus">bimaculatus</tp:taxon-name-part></tp:taxon-name></italic> (♀) <bold>3</bold><italic><tp:taxon-name><tp:taxon-name-part taxon-name-part-type="genus" reg="Fulvius">F.</tp:taxon-name-part><tp:taxon-name-part taxon-name-part-type="species" reg="constanti">constanti</tp:taxon-name-part></tp:taxon-name></italic> (paratype) <bold>4, 5</bold><italic><tp:taxon-name><tp:taxon-name-part taxon-name-part-type="genus" reg="Fulvius">F.</tp:taxon-name-part><tp:taxon-name-part taxon-name-part-type="species" reg="flavicornis">flavicornis</tp:taxon-name-part></tp:taxon-name></italic> (<bold>4</bold> ♂ <bold>5</bold> holotype); <bold>6</bold><italic><tp:taxon-name><tp:taxon-name-part taxon-name-part-type="genus" reg="Fulvius">F.</tp:taxon-name-part><tp:taxon-name-part taxon-name-part-type="species" reg="henryi">henryi</tp:taxon-name-part></tp:taxon-name></italic> (paratype, ♀) <bold>7</bold><italic><tp:taxon-name><tp:taxon-name-part taxon-name-part-type="genus" reg="Fulvius">F.</tp:taxon-name-part><tp:taxon-name-part taxon-name-part-type="species" reg="subnitens">subnitens</tp:taxon-name-part></tp:taxon-name></italic> (♂) <bold>8</bold><italic><tp:taxon-name><tp:taxon-name-part taxon-name-part-type="genus" reg="Fulvius">F.</tp:taxon-name-part><tp:taxon-name-part taxon-name-part-type="species" reg="thailandicus">thailandicus</tp:taxon-name-part></tp:taxon-name></italic> (holotype) <bold>9</bold><italic><tp:taxon-name><tp:taxon-name-part taxon-name-part-type="genus" reg="Fulvius">F.</tp:taxon-name-part><tp:taxon-name-part taxon-name-part-type="species" reg="tumidipennis">tumidipennis</tp:taxon-name-part></tp:taxon-name></italic> (paratype, ♂).</p></caption><graphic xmlns:xlink="http://www.w3.org/1999/xlink" xlink:href="zookeys-796-107-g001.jpg" position="float" orientation="portrait" xlink:type="simple" id="oo_242613.jpg"/></fig></tp:treatment-sec><ref-list><ref id="B4"><mixed-citation xmlns:xlink="http://www.w3.org/1999/xlink" xlink:type="simple"><person-group><name name-style="western"><surname>Carvalho</surname><given-names>JCM</given-names></name><name name-style="western"><surname>Lorenzato</surname><given-names>LM</given-names></name></person-group> (<year>1978</year>) <article-title>The <tp:taxon-name><tp:taxon-name-part taxon-name-part-type="subfamily">Cylapinae</tp:taxon-name-part></tp:taxon-name> of Papua New Guinea (<tp:taxon-name><tp:taxon-name-part taxon-name-part-type="order">Hemiptera</tp:taxon-name-part></tp:taxon-name>, <tp:taxon-name><tp:taxon-name-part taxon-name-part-type="family">Miridae</tp:taxon-name-part></tp:taxon-name>).</article-title><source>Revista Brasileira de Biologia</source><volume>38</volume>: <fpage>121</fpage>–<lpage>149</lpage>.</mixed-citation></ref><ref id="B17"><mixed-citation xmlns:xlink="http://www.w3.org/1999/xlink" xlink:type="simple"><person-group><name name-style="western"><surname>Poppius</surname><given-names>B</given-names></name></person-group> (<year>1909</year>) <article-title>Zur Kenntnis der Miriden-Unterfamilie Cylapina Reut.</article-title><source>Acta Societatis Scientiarum Fennicae</source><volume>37</volume>(<issue>4</issue>): <fpage>1</fpage>–<lpage>46</lpage>. [pl. 1]</mixed-citation></ref></ref-list></tp:taxon-treatment>
