# Supplementary material for: Taxonomic review of the bifenestratus species group of the genus Fulvius Stål with descriptions of two new species (Hemiptera, Heteroptera, Miridae, Cylapinae)
Source: Zookeys. 2018 Nov 15;(796):107–29. doi: 10.3897/zookeys.796.21293 (PMC6250789; doi:10.3897/zookeys.796.21293)
Supplement: XML Treatment for Fulvius subnitens [file zookeys.796.21293-treatment7.xml]

<!DOCTYPE tp:taxon-treatment
  PUBLIC "-//TaxonX//DTD Taxonomic Treatment Publishing DTD v0 20100105//EN" "tax-treatment-NSO.dtd">
<tp:taxon-treatment xmlns:tp="http://www.plazi.org/taxpub"><tp:treatment-meta><kwd-group><label>Taxon classification</label><kwd><named-content xmlns:xlink="http://www.w3.org/1999/xlink" content-type="kingdom">Animalia</named-content></kwd><kwd><named-content xmlns:xlink="http://www.w3.org/1999/xlink" content-type="order">Hemiptera</named-content></kwd><kwd><named-content xmlns:xlink="http://www.w3.org/1999/xlink" content-type="family">Miridae</named-content></kwd></kwd-group><mixed-citation publication-type="journal"><person-group><name><surname>Wolski</surname><given-names>Andrzej</given-names></name><name><surname>Gorczyca</surname><given-names>Jacek</given-names></name><name><surname>Yasunaga</surname><given-names>Tomohide</given-names></name><name><surname>indra</surname><given-names>Zdeněk</given-names></name><name><surname>Herczek</surname><given-names>Aleksander</given-names></name></person-group><article-title>Taxonomic review of the <italic><tp:taxon-name><tp:taxon-name-part taxon-name-part-type="genus" reg="Fulvius"/><tp:taxon-name-part taxon-name-part-type="species" reg="bifenestratus">bifenestratus</tp:taxon-name-part></tp:taxon-name></italic> species group of the genus <italic><tp:taxon-name><tp:taxon-name-part taxon-name-part-type="genus" reg="Fulvius">Fulvius</tp:taxon-name-part></tp:taxon-name></italic> Stål with descriptions of two new species (<tp:taxon-name><tp:taxon-name-part taxon-name-part-type="order">Hemiptera</tp:taxon-name-part></tp:taxon-name>, <tp:taxon-name><tp:taxon-name-part taxon-name-part-type="suborder">Heteroptera</tp:taxon-name-part></tp:taxon-name>, <tp:taxon-name><tp:taxon-name-part taxon-name-part-type="family">Miridae</tp:taxon-name-part></tp:taxon-name>, <tp:taxon-name><tp:taxon-name-part taxon-name-part-type="subfamily">Cylapinae</tp:taxon-name-part></tp:taxon-name>)</article-title><source>Zookeys</source><day>15</day><month>11</month><year>2018</year><volume>2018</volume><issue>796</issue><fpage>107</fpage><lpage>129</lpage><pub-id pub-id-type="doi">10.3897/zookeys.796.21293</pub-id></mixed-citation></tp:treatment-meta><tp:nomenclature><tp:taxon-name>
            <tp:taxon-name-part taxon-name-part-type="genus" reg="Fulvius">Fulvius</tp:taxon-name-part>
            <tp:taxon-name-part taxon-name-part-type="species" reg="subnitens">subnitens</tp:taxon-name-part>
          </tp:taxon-name><tp:taxon-authority>Poppius, 1909</tp:taxon-authority><xref ref-type="fig" rid="F1">Figs 7</xref><xref ref-type="fig" rid="F4">, 27–34</xref><xref ref-type="fig" rid="F3">, 22–24</xref><xref ref-type="fig" rid="F6">, 40</xref><tp:nomenclature-citation-list><tp:nomenclature-citation><tp:taxon-name>
                <tp:taxon-name-part taxon-name-part-type="genus" reg="Fulvius">Fulvius</tp:taxon-name-part>
                <tp:taxon-name-part taxon-name-part-type="species" reg="subnitens">subnitens</tp:taxon-name-part>
              </tp:taxon-name><comment><xref ref-type="bibr" rid="B17">Poppius 1909</xref>: 30, 34, 44; <xref ref-type="bibr" rid="B1">Bergroth 1920</xref>: 77; <xref ref-type="bibr" rid="B2">Carvalho 1957</xref>: 19, 1980: 644, 1980: 652; <xref ref-type="bibr" rid="B4">Carvalho and Lorenzato 1978</xref>: 139, figs 58–61, 89; <xref ref-type="bibr" rid="B24">Schuh 1995</xref>: 29; <xref ref-type="bibr" rid="B7">Gorczyca 2000</xref>: 53, 65, 83, <xref ref-type="bibr" rid="B8">2002</xref>: 21; <xref ref-type="bibr" rid="B10">2006</xref>: 41; <xref ref-type="bibr" rid="B20">Sadowska-Woda and Gorczyca 2003</xref>: 336; Sadowska-Woda, 2005: 24, 29, 67, 93, 106, 170, 171, 172, tab. 3, Fig. <xref ref-type="fig" rid="F1">6</xref>, tab. 37, Figs <xref ref-type="fig" rid="F1">1–4A, B</xref>, tab. 44, Fig. <xref ref-type="fig" rid="F1">1A, B</xref>, tab. 48, Fig. <xref ref-type="fig" rid="F1">1A, B</xref>; <xref ref-type="bibr" rid="B23">Sadowska-Woda et al. 2008</xref>: 414, 415; <xref ref-type="bibr" rid="B11">Henry et al. 2011</xref>: 128, 129, 133, 134 (Figs <xref ref-type="fig" rid="F1">5</xref>, <xref ref-type="fig" rid="F1">6</xref>); Yasunaga 2017: 51 (Fig. <xref ref-type="fig" rid="F1">1</xref>).</comment></tp:nomenclature-citation><tp:nomenclature-citation><tp:taxon-name>
                <tp:taxon-name-part taxon-name-part-type="genus" reg="Fulvius">Fulvius</tp:taxon-name-part>
                <tp:taxon-name-part taxon-name-part-type="species" reg="sauteri">sauteri</tp:taxon-name-part>
              </tp:taxon-name><comment>Poppius (synonymized by <xref ref-type="bibr" rid="B10">Gorczyca 2006</xref>: 41): <xref ref-type="bibr" rid="B18">Poppius 1915</xref>: 50; <xref ref-type="bibr" rid="B1">Bergroth 1920</xref>: 77; <xref ref-type="bibr" rid="B2">Carvalho 1957</xref>: 19, 1980: 652; <xref ref-type="bibr" rid="B6">Gaedike 1971</xref>: 151; <xref ref-type="bibr" rid="B24">Schuh 1995</xref>: 29; <xref ref-type="bibr" rid="B13">Kerzhner and Josifov 1999</xref>: 8; <xref ref-type="bibr" rid="B14">Kerzhner and Schuh 2001</xref>: 269.</comment></tp:nomenclature-citation><tp:nomenclature-citation><tp:taxon-name>
                <tp:taxon-name-part taxon-name-part-type="genus" reg="Fulvius">Fulvius</tp:taxon-name-part>
                <tp:taxon-name-part taxon-name-part-type="species" reg="nakatai">nakatai</tp:taxon-name-part>
              </tp:taxon-name><comment>Yasunaga &amp; Miyamoto (synonymized by <xref ref-type="bibr" rid="B29">Yasunaga and Wolski 2017</xref>): <xref ref-type="bibr" rid="B28">Yasunaga and Miyamoto 2006</xref>: 722, 731 (Fig. <xref ref-type="fig" rid="F1">5F–H</xref>); <xref ref-type="bibr" rid="B29">Yasunaga and Wolski 2017</xref>: 588–590 (Figs <xref ref-type="fig" rid="F1">1H</xref>, <xref ref-type="fig" rid="F1">2D</xref>).</comment></tp:nomenclature-citation></tp:nomenclature-citation-list></tp:nomenclature><tp:treatment-sec sec-type="diagnosis" id="SECID0EWZBG"><title>Diagnosis.</title><p>Eyes contiguous with pronotal collar (Figs <xref ref-type="fig" rid="F1">7</xref>, <xref ref-type="fig" rid="F4">28</xref>, <xref ref-type="fig" rid="F6">40</xref>); antennal segment II dark brown with large, yellow annulation apically Figs <xref ref-type="fig" rid="F1">7</xref>, <xref ref-type="fig" rid="F4">28</xref>, <xref ref-type="fig" rid="F6">40</xref>); corium covered with dense setae, with distinct pale patches basally and apically (Figs <xref ref-type="fig" rid="F1">7</xref>, <xref ref-type="fig" rid="F4">28</xref>, <xref ref-type="fig" rid="F6">40</xref>); left paramere with apical process and paramere body forming right angle, paramere body and apical process nearly cylindrical, apical process elongate and weakly narrowed apically (Figure <xref ref-type="fig" rid="F3">22</xref>).</p></tp:treatment-sec><tp:treatment-sec sec-type="remarks" id="SECID0EE2BG"><title>Remarks.</title><p><italic><tp:taxon-name><tp:taxon-name-part taxon-name-part-type="genus" reg="Fulvius">Fulvius</tp:taxon-name-part><tp:taxon-name-part taxon-name-part-type="species" reg="subnitens">subnitens</tp:taxon-name-part></tp:taxon-name></italic> is most similar to <italic><tp:taxon-name><tp:taxon-name-part taxon-name-part-type="genus" reg="Fulvius">F.</tp:taxon-name-part><tp:taxon-name-part taxon-name-part-type="species" reg="flavicornis">flavicornis</tp:taxon-name-part></tp:taxon-name></italic> and <italic><tp:taxon-name><tp:taxon-name-part taxon-name-part-type="genus" reg="Fulvius">F.</tp:taxon-name-part><tp:taxon-name-part taxon-name-part-type="species" reg="tumidipennis">tumidipennis</tp:taxon-name-part></tp:taxon-name></italic> in having the corium with a pale patch basally (Figs <xref ref-type="fig" rid="F1">5</xref>, <xref ref-type="fig" rid="F1">6</xref>, <xref ref-type="fig" rid="F1">9</xref>, <xref ref-type="fig" rid="F6">40</xref>), but it is distinguished by the structures of the male genitalia.</p></tp:treatment-sec><tp:treatment-sec sec-type="biology" id="SECID0E23BG"><title>Biology.</title><p>Unknown. Adults have been collected at light traps and from rotten logs.</p></tp:treatment-sec><tp:treatment-sec sec-type="distribution" id="SECID0EA4BG"><title>Distribution.</title><p>Brunei (Temburong), Fiji, Indonesia (S. Sulawesi: Bogani Nani Wartabone National Park; Bali: Ubud), Japan (Okinawa Island), E. &amp; W. Malaysia, Papua New Guinea, Samoa, Seychelles (Mahe I), Solomon Islands, Taiwan, Thailand (Nakhon Ratchasima), Tanzania, USA (Virginia) (<xref ref-type="bibr" rid="B10">Gorczyca 2006</xref>; <xref ref-type="bibr" rid="B11">Henry et al. 2011</xref>; <xref ref-type="bibr" rid="B29">Yasunaga and Wolski 2017</xref>).</p></tp:treatment-sec><tp:treatment-sec sec-type="type material" id="SECID0ES4BG"><title>Type material.</title><p><bold>Lectotype</bold> ♂ (designated by <xref ref-type="bibr" rid="B4">Carvalho and Lorenzato 1978</xref>): PAPUA NEW GUINEA, Mer., Bujakori, 1890; <italic><tp:taxon-name><tp:taxon-name-part taxon-name-part-type="genus" reg="Fulvius">Fulvius</tp:taxon-name-part><tp:taxon-name-part taxon-name-part-type="species" reg="subnitens">subnitens</tp:taxon-name-part></tp:taxon-name></italic> Poppius; Museum Zool. Helsingfors, type no. 9993, (ZMHU); paralectotype (?): N. Guinea, Biró; Stephansort, Astrolabe Bay; <italic><tp:taxon-name><tp:taxon-name-part taxon-name-part-type="genus" reg="Fulvius">Fulvius</tp:taxon-name-part><tp:taxon-name-part taxon-name-part-type="species" reg="subnitens">subnitens</tp:taxon-name-part></tp:taxon-name></italic> n. sp., B. Poppius det; Typus (HNHM).</p><fig id="F4" position="float" orientation="portrait"><label>Figures 27–34.</label><caption><p>Scanning electron micrographs of <italic><tp:taxon-name><tp:taxon-name-part taxon-name-part-type="genus" reg="Fulvius">Fulvius</tp:taxon-name-part><tp:taxon-name-part taxon-name-part-type="species" reg="subnitens">subnitens</tp:taxon-name-part></tp:taxon-name></italic>: <bold>27</bold> Dorsal view <bold>28</bold> Head and thoracic pleura (left lateral view) <bold>29</bold> Texture and vestiture of frons <bold>30</bold> Structure, texture, and vestiture of hemelytron <bold>31</bold> Metepisternum <bold>32</bold>. Metatarsus <bold>33</bold> Pretarsal structure <bold>34</bold> Pygophore.</p></caption><graphic xmlns:xlink="http://www.w3.org/1999/xlink" xlink:href="zookeys-796-107-g004.jpg" position="float" orientation="portrait" xlink:type="simple" id="oo_242616.jpg"/></fig></tp:treatment-sec><tp:treatment-sec sec-type="material" id="SECID0E36BG"><title>Additional material examined.</title><p>♀ and ♂: MALAYSIA: Sarawak, Skrang River, 30 km upstream, 15 VII 92, Heiss; ♂: MALAYSIA, Pengang on <italic><tp:taxon-name><tp:taxon-name-part taxon-name-part-type="genus" reg="Hevea">Hevea</tp:taxon-name-part></tp:taxon-name></italic> sp. XI 84, Heiss; 8 ♀♀ and ♂: 125W. v. light; BRUNEI: Temburong District, ridge NE of Kuala Belalong, approx. 300 m alt., October 1992, J H Martin coll., B M 1992 – 172; 2 ♂♂: MALAYSIA: Kedah, Pulau Langkawi NW, Datai Rainforest, 2–10 XI 2002, E.Heiss; Sammlung-Collection Ernst Heiss Innsbruck-Austria; sp. 3; ♀: INDONESIA, Central BALI, Ubud, Maya Hotel LF, 4 XI 2005, E. HEISS; Sammlung-Collection Ernst Heiss Innsbruck-Austria (<abbrev xmlns:xlink="http://www.w3.org/1999/xlink" content-type="institution" xlink:title="Tiroler Landesmuseum, Innsbruck, Austria" id="ABBRID0EKAAI" xlink:type="simple">TLI</abbrev>); ♂: 26 XII 1994, Malays, Pahang Rov. Kulala Lipis; Dr. Wolfgang G. Ullrich collection (<named-content xmlns:xlink="http://www.w3.org/1999/xlink" content-type="dwc:institutional_code" xlink:type="simple">US</named-content>); 2 ♀♀: MALAYSIA: Sarawak, Mulu NP., 3.-5. 3., 1993; leg. H. Zettel (14); (d) Benarat Inn, am Licht, 3.-5. 3 (<named-content xmlns:xlink="http://www.w3.org/1999/xlink" content-type="dwc:institutional_code" xlink:type="simple">NHMW</named-content>); 5 ♂♂: at light; INDONESIA: Sulawesi Utara [= South Sulawesi], Dumoga-Bone N. P., 13 February 1985; site 8, 540 m, Tompah Transect, J. D. Holloway; R. Ent. Soc. Lond, Project Wallace, B. M., 1985 - 10; ♂: same locality, 13 February 198:?; site 8, 540 m, Tompah Transect, J. D. Holloway; R. Ent. Soc. Lond, Project Wallace, B. M., 198510; ♂: Edw. Jacobson, Gun. Teleman, Sum. 1917 all housed in <named-content xmlns:xlink="http://www.w3.org/1999/xlink" content-type="dwc:institutional_code" xlink:type="simple">NHMUK</named-content>; 3 ♀♀ and ♂: at light (1 ♀: under bark); Indonesia: Sulawesi Utara, Dumoga Bone N. P., February; Sites 10 + II. 1040 m., Tumpah Transect, J. D. Holloway; R. Ent. Soc London., Project Wallace, B. M. 1985-10 (<named-content xmlns:xlink="http://www.w3.org/1999/xlink" content-type="dwc:institutional_code" xlink:type="simple">NHMUK</named-content>); 3 ♀♀ and 3 ♂♂: Sungai Segama, W. side suspension bridge, 150m, 30.XI.1989; BORNEO: Sabah, DANUM VALLEY, 70 km W Lahad Datu, M.J. &amp; J.P. Duffels; sample Sab. 49, under storey secondary growth/canopy riverine rainforest at light; ♀: Nature Trail 150 28.XI.1989; MALAYSIA: Sabah, DANUM VALLEY, 70 km W Lahad Datu, M.J. &amp; J.P. Duffels; sample Sab. 44 open area in primary rainforest; understorey/canopy, at light; ♀: Sungai Segama, W. side suspension bridge, 150m, 10.XII.1989; MALAYSIA: Sabah, DANUM VALLEY, 70 km W Lahad Datu, M.J. &amp; J.P. Duffels; sample Sab. 62, understorey secundary growth/canopy riverine rainforest at light; 5 ♀ and 2 ♂: MALAYSIA, Sarawak, 10–19 March 1994, Kapit. distr. Sebong env., Baleh riv., P. Bilek lgt.; EX COLLECTIO Z. JINDRA, PRAGUE (<abbrev xmlns:xlink="http://www.w3.org/1999/xlink" xlink:title="Zdeněk Jindra collection, Praha, Czech Republic" id="ABBRID0EPBAI" xlink:type="simple">ZJPC</abbrev>); 1 ♀: INDONESIA, Irian Jaya, Kota Biak, 12.xii.2006, S. Bílý lgt.; COLLECTIO NATIONAL MUSEUM, Praha, Czech Republic (<named-content xmlns:xlink="http://www.w3.org/1999/xlink" content-type="dwc:institutional_code" xlink:type="simple">NMPC</named-content>); ♀ and 2 ♂: 1 ♀♀: THAI: Nak. Ratchasima Sakaerat Forest R.S., <named-content xmlns:xlink="http://www.w3.org/1999/xlink" content-type="dwc:verbatimCoordinates" xlink:type="simple"><named-content content-type="geo-json" specific-use="{&#34;type&#34;:&#34;Point&#34;,&#34;coordinates&#34;:[101.916667,14.500000]}" id="NCID0E5BAI" xlink:type="simple">14°30'N, 101°55'E</named-content></named-content>, 400 m, LT, 15 Sep 2008, T. Yasunaga; 3 ♀: THAILAND: Nakhon Ratchasima, Sakaerat Environ. R. S., <named-content xmlns:xlink="http://www.w3.org/1999/xlink" content-type="dwc:verbatimCoordinates" xlink:type="simple"><named-content content-type="geo-json" specific-use="{&#34;type&#34;:&#34;Point&#34;,&#34;coordinates&#34;:[101.916667,14.500000]}" id="NCID0EFCAI" xlink:type="simple">14°30'N, 101°55'E</named-content></named-content>, 400 m, LT 12–14.vi.2009, Yasunaga &amp; Yamada (<abbrev xmlns:xlink="http://www.w3.org/1999/xlink" xlink:title="T. Yasunaga Collection; Nagasaki, Japan" id="ABBRID0EJCAI" xlink:type="simple">TYCN</abbrev>).</p></tp:treatment-sec><tp:treatment-sec><!--Section generated to contain objects referenced in tp:taxon-treatment.--><fig id="F1" position="float" orientation="portrait"><label>Figures 1–9.</label><caption><p>Dorsal habitus photographs of <italic><tp:taxon-name><tp:taxon-name-part taxon-name-part-type="genus" reg="Fulvius"/><tp:taxon-name-part taxon-name-part-type="species" reg="bifenestratus">bifenestratus</tp:taxon-name-part></tp:taxon-name></italic> group of species of the genus <italic><tp:taxon-name><tp:taxon-name-part taxon-name-part-type="genus" reg="Fulvius">Fulvius</tp:taxon-name-part></tp:taxon-name></italic>: <bold>1</bold><italic><tp:taxon-name><tp:taxon-name-part taxon-name-part-type="genus" reg="Fulvius">F.</tp:taxon-name-part><tp:taxon-name-part taxon-name-part-type="species" reg="bifenestratus">bifenestratus</tp:taxon-name-part></tp:taxon-name></italic> (♂) <bold>2</bold><italic><tp:taxon-name><tp:taxon-name-part taxon-name-part-type="genus" reg="Fulvius">F.</tp:taxon-name-part><tp:taxon-name-part taxon-name-part-type="species" reg="bimaculatus">bimaculatus</tp:taxon-name-part></tp:taxon-name></italic> (♀) <bold>3</bold><italic><tp:taxon-name><tp:taxon-name-part taxon-name-part-type="genus" reg="Fulvius">F.</tp:taxon-name-part><tp:taxon-name-part taxon-name-part-type="species" reg="constanti">constanti</tp:taxon-name-part></tp:taxon-name></italic> (paratype) <bold>4, 5</bold><italic><tp:taxon-name><tp:taxon-name-part taxon-name-part-type="genus" reg="Fulvius">F.</tp:taxon-name-part><tp:taxon-name-part taxon-name-part-type="species" reg="flavicornis">flavicornis</tp:taxon-name-part></tp:taxon-name></italic> (<bold>4</bold> ♂ <bold>5</bold> holotype); <bold>6</bold><italic><tp:taxon-name><tp:taxon-name-part taxon-name-part-type="genus" reg="Fulvius">F.</tp:taxon-name-part><tp:taxon-name-part taxon-name-part-type="species" reg="henryi">henryi</tp:taxon-name-part></tp:taxon-name></italic> (paratype, ♀) <bold>7</bold><italic><tp:taxon-name><tp:taxon-name-part taxon-name-part-type="genus" reg="Fulvius">F.</tp:taxon-name-part><tp:taxon-name-part taxon-name-part-type="species" reg="subnitens">subnitens</tp:taxon-name-part></tp:taxon-name></italic> (♂) <bold>8</bold><italic><tp:taxon-name><tp:taxon-name-part taxon-name-part-type="genus" reg="Fulvius">F.</tp:taxon-name-part><tp:taxon-name-part taxon-name-part-type="species" reg="thailandicus">thailandicus</tp:taxon-name-part></tp:taxon-name></italic> (holotype) <bold>9</bold><italic><tp:taxon-name><tp:taxon-name-part taxon-name-part-type="genus" reg="Fulvius">F.</tp:taxon-name-part><tp:taxon-name-part taxon-name-part-type="species" reg="tumidipennis">tumidipennis</tp:taxon-name-part></tp:taxon-name></italic> (paratype, ♂).</p></caption><graphic xmlns:xlink="http://www.w3.org/1999/xlink" xlink:href="zookeys-796-107-g001.jpg" position="float" orientation="portrait" xlink:type="simple" id="oo_242613.jpg"/></fig><fig id="F3" position="float" orientation="portrait"><label>Figures 14–26.</label><caption><p>Male genitalia of <italic><tp:taxon-name><tp:taxon-name-part taxon-name-part-type="genus" reg="Fulvius">F.</tp:taxon-name-part><tp:taxon-name-part taxon-name-part-type="species" reg="bifenestratus">bifenestratus</tp:taxon-name-part></tp:taxon-name></italic> (<bold>14–16</bold>), <italic><tp:taxon-name><tp:taxon-name-part taxon-name-part-type="genus" reg="Fulvius">F.</tp:taxon-name-part><tp:taxon-name-part taxon-name-part-type="species" reg="henryi">henryi</tp:taxon-name-part></tp:taxon-name></italic> (<bold>17–19</bold>), <italic><tp:taxon-name><tp:taxon-name-part taxon-name-part-type="genus" reg="Fulvius">F.</tp:taxon-name-part><tp:taxon-name-part taxon-name-part-type="species" reg="flavicornis">flavicornis</tp:taxon-name-part></tp:taxon-name></italic> (<bold>20, 21</bold>), <italic><tp:taxon-name><tp:taxon-name-part taxon-name-part-type="genus" reg="Fulvius">F.</tp:taxon-name-part><tp:taxon-name-part taxon-name-part-type="species" reg="subnitens">subnitens</tp:taxon-name-part></tp:taxon-name></italic> (<bold>22–24</bold>), and <italic><tp:taxon-name><tp:taxon-name-part taxon-name-part-type="genus" reg="Fulvius">F.</tp:taxon-name-part><tp:taxon-name-part taxon-name-part-type="species" reg="tumidipennis">tumidipennis</tp:taxon-name-part></tp:taxon-name></italic> (<bold>25, 26</bold>) <bold>14, 17, 22</bold> right paramere (dorsal view) (<bold>15, 18, 20, 23, 25</bold>) Left paramere (left lateral view) <bold>(16, 19, 21, 24, 26</bold>). Endosoma (left lateral view).</p></caption><graphic xmlns:xlink="http://www.w3.org/1999/xlink" xlink:href="zookeys-796-107-g003.jpg" position="float" orientation="portrait" xlink:type="simple" id="oo_242615.jpg"/></fig><fig id="F6" position="float" orientation="portrait"><label>Figures 39–40.</label><caption><p>Live female adults of <italic><tp:taxon-name><tp:taxon-name-part taxon-name-part-type="genus" reg="Fulvius">Fulvius</tp:taxon-name-part><tp:taxon-name-part taxon-name-part-type="species" reg="bifenestratus">bifenestratus</tp:taxon-name-part></tp:taxon-name></italic> (<bold>39</bold>) and <italic><tp:taxon-name><tp:taxon-name-part taxon-name-part-type="genus" reg="Fulvius">F.</tp:taxon-name-part><tp:taxon-name-part taxon-name-part-type="species" reg="subnitens">subnitens</tp:taxon-name-part></tp:taxon-name></italic> (<bold>40</bold>) captured using UV light trap at Sakaerat Environmental Research Station, Thailand.</p></caption><graphic xmlns:xlink="http://www.w3.org/1999/xlink" xlink:href="zookeys-796-107-g006.jpg" position="float" orientation="portrait" xlink:type="simple" id="oo_242618.jpg"/></fig></tp:treatment-sec><ref-list><ref id="B17"><mixed-citation xmlns:xlink="http://www.w3.org/1999/xlink" xlink:type="simple"><person-group><name name-style="western"><surname>Poppius</surname><given-names>B</given-names></name></person-group> (<year>1909</year>) <article-title>Zur Kenntnis der Miriden-Unterfamilie Cylapina Reut.</article-title><source>Acta Societatis Scientiarum Fennicae</source><volume>37</volume>(<issue>4</issue>): <fpage>1</fpage>–<lpage>46</lpage>. [pl. 1]</mixed-citation></ref><ref id="B1"><mixed-citation xmlns:xlink="http://www.w3.org/1999/xlink" xlink:type="simple"><person-group><name name-style="western"><surname>Bergroth</surname><given-names>E</given-names></name></person-group> (<year>1920</year>) <article-title>List of the <tp:taxon-name><tp:taxon-name-part taxon-name-part-type="subfamily">Cylapinae</tp:taxon-name-part></tp:taxon-name> (Hem., <tp:taxon-name><tp:taxon-name-part taxon-name-part-type="family">Miridae</tp:taxon-name-part></tp:taxon-name>) with descriptions of new Philippine forms.</article-title><source>Annales de la Societe Entomologique de Belgique</source><volume>60</volume>: <fpage>67</fpage>–<lpage>83</lpage>.</mixed-citation></ref><ref id="B2"><mixed-citation xmlns:xlink="http://www.w3.org/1999/xlink" xlink:type="simple"><person-group><name name-style="western"><surname>Carvalho</surname><given-names>JCM</given-names></name></person-group> (<year>1957</year>) <article-title>A catalogue of the <tp:taxon-name><tp:taxon-name-part taxon-name-part-type="family">Miridae</tp:taxon-name-part></tp:taxon-name> of the world. Part I.</article-title><source>Arquivos do Museu Nacional, Rio de Janeiro</source><volume>44</volume>: <fpage>1</fpage>–<lpage>158</lpage>.</mixed-citation></ref><ref id="B4"><mixed-citation xmlns:xlink="http://www.w3.org/1999/xlink" xlink:type="simple"><person-group><name name-style="western"><surname>Carvalho</surname><given-names>JCM</given-names></name><name name-style="western"><surname>Lorenzato</surname><given-names>LM</given-names></name></person-group> (<year>1978</year>) <article-title>The <tp:taxon-name><tp:taxon-name-part taxon-name-part-type="subfamily">Cylapinae</tp:taxon-name-part></tp:taxon-name> of Papua New Guinea (<tp:taxon-name><tp:taxon-name-part taxon-name-part-type="order">Hemiptera</tp:taxon-name-part></tp:taxon-name>, <tp:taxon-name><tp:taxon-name-part taxon-name-part-type="family">Miridae</tp:taxon-name-part></tp:taxon-name>).</article-title><source>Revista Brasileira de Biologia</source><volume>38</volume>: <fpage>121</fpage>–<lpage>149</lpage>.</mixed-citation></ref><ref id="B24"><mixed-citation xmlns:xlink="http://www.w3.org/1999/xlink" xlink:type="simple"><person-group><name name-style="western"><surname>Schuh</surname><given-names>RT</given-names></name></person-group> (<year>1995</year>) <source>Plant bugs of the World (<tp:taxon-name><tp:taxon-name-part taxon-name-part-type="class">Insecta</tp:taxon-name-part></tp:taxon-name>: <tp:taxon-name><tp:taxon-name-part taxon-name-part-type="suborder">Heteroptera</tp:taxon-name-part></tp:taxon-name>: <tp:taxon-name><tp:taxon-name-part taxon-name-part-type="family">Miridae</tp:taxon-name-part></tp:taxon-name>).</source><publisher-name>New York Entomological Society</publisher-name>, <publisher-loc>New York</publisher-loc>, <size units="page">1329 pp</size>.</mixed-citation></ref><ref id="B7"><mixed-citation xmlns:xlink="http://www.w3.org/1999/xlink" xlink:type="simple"><person-group><name name-style="western"><surname>Gorczyca</surname><given-names>J</given-names></name></person-group> (<year>2000</year>) <source>A systematic study of <tp:taxon-name><tp:taxon-name-part taxon-name-part-type="subfamily">Cylapinae</tp:taxon-name-part></tp:taxon-name> with a revision of the Afrotropical Region (<tp:taxon-name><tp:taxon-name-part taxon-name-part-type="suborder">Heteroptera</tp:taxon-name-part></tp:taxon-name>, <tp:taxon-name><tp:taxon-name-part taxon-name-part-type="family">Miridae</tp:taxon-name-part></tp:taxon-name>).</source><publisher-name>Wydawnictwo Uniwersytetu Śląskiego</publisher-name>, <publisher-loc>Katowice</publisher-loc>, <size units="page">176 pp</size>. [Prace naukowe Uniwersytetu Śląskiego Katowice 1863]</mixed-citation></ref><ref id="B8"><mixed-citation xmlns:xlink="http://www.w3.org/1999/xlink" xlink:type="simple"><person-group><name name-style="western"><surname>Gorczyca</surname><given-names>J</given-names></name></person-group> (<year>2002</year>) <article-title>Note on the genus <italic><tp:taxon-name><tp:taxon-name-part taxon-name-part-type="genus">Fulvius</tp:taxon-name-part></tp:taxon-name></italic> Stal from the Oriental Region and New Guinea (<tp:taxon-name><tp:taxon-name-part taxon-name-part-type="suborder">Heteroptera</tp:taxon-name-part></tp:taxon-name>: <tp:taxon-name><tp:taxon-name-part taxon-name-part-type="family">Miridae</tp:taxon-name-part></tp:taxon-name>: <tp:taxon-name><tp:taxon-name-part taxon-name-part-type="subfamily">Cylapinae</tp:taxon-name-part></tp:taxon-name>).</article-title><source>Genus</source><volume>13</volume>: <fpage>9</fpage>–<lpage>23</lpage>.</mixed-citation></ref><ref id="B10"><mixed-citation xmlns:xlink="http://www.w3.org/1999/xlink" xlink:type="simple"><person-group><name name-style="western"><surname>Gorczyca</surname><given-names>J</given-names></name></person-group> (<year>2006</year>) <source>The catalogue of the subfamily <tp:taxon-name><tp:taxon-name-part taxon-name-part-type="subfamily">Cylapinae</tp:taxon-name-part></tp:taxon-name> Kirkaldy, 1903 of the world (<tp:taxon-name><tp:taxon-name-part taxon-name-part-type="order">Hemiptera</tp:taxon-name-part></tp:taxon-name>, <tp:taxon-name><tp:taxon-name-part taxon-name-part-type="suborder">Heteroptera</tp:taxon-name-part></tp:taxon-name>, <tp:taxon-name><tp:taxon-name-part taxon-name-part-type="family">Miridae</tp:taxon-name-part></tp:taxon-name>). Monographs of the Upper Silesian Museum, No.</source><publisher-name>5</publisher-name>, <publisher-loc>Bytom</publisher-loc>, <size units="page">100 pp</size>.</mixed-citation></ref><ref id="B20"><mixed-citation xmlns:xlink="http://www.w3.org/1999/xlink" xlink:type="simple"><person-group><name name-style="western"><surname>Sadowska-Woda</surname><given-names>I</given-names></name><name name-style="western"><surname>Gorczyca</surname><given-names>J</given-names></name></person-group> (<year>2003</year>) <article-title>A new species of <tp:taxon-name><tp:taxon-name-part taxon-name-part-type="subfamily">Cylapinae</tp:taxon-name-part></tp:taxon-name> from the Oriental Region (<tp:taxon-name><tp:taxon-name-part taxon-name-part-type="suborder">Heteroptera</tp:taxon-name-part></tp:taxon-name>: <tp:taxon-name><tp:taxon-name-part taxon-name-part-type="family">Miridae</tp:taxon-name-part></tp:taxon-name>).</article-title><source>Genus</source><volume>14</volume>: <fpage>335</fpage>–<lpage>343</lpage>.</mixed-citation></ref><ref id="B23"><mixed-citation xmlns:xlink="http://www.w3.org/1999/xlink" xlink:type="simple"><person-group><name name-style="western"><surname>Sadowska-Woda</surname><given-names>I</given-names></name><name name-style="western"><surname>Chérot</surname><given-names>F</given-names></name><name name-style="western"><surname>Malm</surname><given-names>T</given-names></name></person-group> (<year>2008</year>) <article-title>A preliminary phylogenetic analysis of the genus <italic><tp:taxon-name><tp:taxon-name-part taxon-name-part-type="genus">Fulvius</tp:taxon-name-part></tp:taxon-name></italic> Stal (<tp:taxon-name><tp:taxon-name-part taxon-name-part-type="order">Hemiptera</tp:taxon-name-part></tp:taxon-name>: <tp:taxon-name><tp:taxon-name-part taxon-name-part-type="family">Miridae</tp:taxon-name-part></tp:taxon-name>: <tp:taxon-name><tp:taxon-name-part taxon-name-part-type="subfamily">Cylapinae</tp:taxon-name-part></tp:taxon-name>) based on molecular data.</article-title><source>Insect Systematics and Evolution</source><volume>39</volume>: <fpage>407</fpage>–<lpage>417</lpage>. <ext-link xlink:type="simple" ext-link-type="doi" xlink:href="10.1163/187631208788784291">https://doi.org/10.1163/187631208788784291</ext-link></mixed-citation></ref><ref id="B11"><mixed-citation xmlns:xlink="http://www.w3.org/1999/xlink" xlink:type="simple"><person-group><name name-style="western"><surname>Henry</surname><given-names>TJ</given-names></name><name name-style="western"><surname>Hoffman</surname><given-names>RL</given-names></name><name name-style="western"><surname>Wolski</surname><given-names>A</given-names></name></person-group> (<year>2011</year>) <article-title>First North American record of the Old World cylapine <italic><tp:taxon-name><tp:taxon-name-part taxon-name-part-type="genus">Fulvius</tp:taxon-name-part><tp:taxon-name-part taxon-name-part-type="species">subnitens</tp:taxon-name-part></tp:taxon-name></italic> Poppius (<tp:taxon-name><tp:taxon-name-part taxon-name-part-type="order">Hemiptera</tp:taxon-name-part></tp:taxon-name>: <tp:taxon-name><tp:taxon-name-part taxon-name-part-type="suborder">Heteroptera</tp:taxon-name-part></tp:taxon-name>: <tp:taxon-name><tp:taxon-name-part taxon-name-part-type="family">Miridae</tp:taxon-name-part></tp:taxon-name>) from Virginia, with descriptions and a key to the U.S. species of <italic><tp:taxon-name><tp:taxon-name-part taxon-name-part-type="genus">Fulvius</tp:taxon-name-part></tp:taxon-name></italic>.</article-title><source>Proceedings of the Entomological Society of Washington</source><volume>113</volume>: <fpage>127</fpage>–<lpage>136</lpage>. <ext-link xlink:type="simple" ext-link-type="doi" xlink:href="10.4289/0013-8797.113.2.127">https://doi.org/10.4289/0013-8797.113.2.127</ext-link></mixed-citation></ref><ref id="B18"><mixed-citation xmlns:xlink="http://www.w3.org/1999/xlink" xlink:type="simple"><person-group><name name-style="western"><surname>Poppius</surname><given-names>B</given-names></name></person-group> (<year>1915</year>) H. Sauter’s Formosa-Ausbeute: <tp:taxon-name><tp:taxon-name-part taxon-name-part-type="family">Nabidae</tp:taxon-name-part></tp:taxon-name>, <tp:taxon-name><tp:taxon-name-part taxon-name-part-type="family">Anthocoridae</tp:taxon-name-part></tp:taxon-name>, <tp:taxon-name><tp:taxon-name-part taxon-name-part-type="family">Termatophylidae</tp:taxon-name-part></tp:taxon-name>, <tp:taxon-name><tp:taxon-name-part taxon-name-part-type="family">Miridae</tp:taxon-name-part></tp:taxon-name>, <tp:taxon-name><tp:taxon-name-part taxon-name-part-type="family">Isometopidae</tp:taxon-name-part></tp:taxon-name> und <tp:taxon-name><tp:taxon-name-part taxon-name-part-type="family">Ceratocombidae</tp:taxon-name-part></tp:taxon-name> (<tp:taxon-name><tp:taxon-name-part taxon-name-part-type="order">Hemiptera</tp:taxon-name-part></tp:taxon-name>). Archiv fur Naturgeschichte 80A(8): 1–80.</mixed-citation></ref><ref id="B6"><mixed-citation xmlns:xlink="http://www.w3.org/1999/xlink" xlink:type="simple"><person-group><name name-style="western"><surname>Gaedike</surname><given-names>H</given-names></name></person-group> (<year>1971</year>) <article-title>Katalog der in den Sammlungen des ehemaligen Deutschen Entomologischen Institutes aufbewahrten Typen - V.</article-title><source>Beiträge zur Entomologie</source><volume>21</volume>: <fpage>79</fpage>–<lpage>159</lpage>.</mixed-citation></ref><ref id="B13"><mixed-citation xmlns:xlink="http://www.w3.org/1999/xlink" xlink:type="simple"><person-group><name name-style="western"><surname>Kerzhner</surname><given-names>IM</given-names></name><name name-style="western"><surname>Josifov</surname><given-names>M</given-names></name></person-group> (<year>1999</year>) <source>Catalogue of the <tp:taxon-name><tp:taxon-name-part taxon-name-part-type="suborder">Heteroptera</tp:taxon-name-part></tp:taxon-name> of the Palaearctic Region, Volume 3. <tp:taxon-name><tp:taxon-name-part taxon-name-part-type="infraorder">Cimicomorpha</tp:taxon-name-part></tp:taxon-name> II.</source><publisher-name>Netherlands Entomological Society</publisher-name>, <publisher-loc>Amsterdam</publisher-loc>, <size units="page">577 pp</size>.</mixed-citation></ref><ref id="B14"><mixed-citation xmlns:xlink="http://www.w3.org/1999/xlink" xlink:type="simple"><person-group><name name-style="western"><surname>Kerzhner</surname><given-names>IM</given-names></name><name name-style="western"><surname>Schuh</surname><given-names>RT</given-names></name></person-group> (<year>2001</year>) Corrections to the catalog “”Plant Bugs of the World”” by Randall T. Schuh (<tp:taxon-name><tp:taxon-name-part taxon-name-part-type="suborder">Heteroptera</tp:taxon-name-part></tp:taxon-name>: <tp:taxon-name><tp:taxon-name-part taxon-name-part-type="family">Miridae</tp:taxon-name-part></tp:taxon-name>). Journal of the New York Entomological Society 109: 263–299. <ext-link xlink:type="simple" ext-link-type="doi" xlink:href="10.1664/0028-7199(2001)109[0263:CTTCPB]2.0.CO;2">https://doi.org/10.1664/0028-7199(2001)109[0263:CTTCPB]2.0.CO;2</ext-link></mixed-citation></ref><ref id="B29"><mixed-citation xmlns:xlink="http://www.w3.org/1999/xlink" xlink:type="simple"><person-group><name name-style="western"><surname>Yasunaga</surname><given-names>T</given-names></name><name name-style="western"><surname>Wolski</surname><given-names>A</given-names></name></person-group> (<year>2017</year>) <article-title>A new species and a new synonymy of the plant bug genus <italic><tp:taxon-name><tp:taxon-name-part taxon-name-part-type="genus">Fulvius</tp:taxon-name-part></tp:taxon-name></italic> from Japan (<tp:taxon-name><tp:taxon-name-part taxon-name-part-type="order">Hemiptera</tp:taxon-name-part></tp:taxon-name>: <tp:taxon-name><tp:taxon-name-part taxon-name-part-type="suborder">Heteroptera</tp:taxon-name-part></tp:taxon-name>: <tp:taxon-name><tp:taxon-name-part taxon-name-part-type="family">Miridae</tp:taxon-name-part></tp:taxon-name>: <tp:taxon-name><tp:taxon-name-part taxon-name-part-type="subfamily">Cylapinae</tp:taxon-name-part></tp:taxon-name>).</article-title><source>Zootaxa</source><volume>4232</volume>(<issue>4</issue>): <fpage>588</fpage>–<lpage>592</lpage>. <ext-link xlink:type="simple" ext-link-type="doi" xlink:href="10.11646/zootaxa.4232.4.10">https://doi.org/10.11646/zootaxa.4232.4.10</ext-link></mixed-citation></ref><ref id="B28"><mixed-citation xmlns:xlink="http://www.w3.org/1999/xlink" xlink:type="simple"><person-group><name name-style="western"><surname>Yasunaga</surname><given-names>T</given-names></name><name name-style="western"><surname>Miyamoto</surname><given-names>S</given-names></name></person-group> (<year>2006</year>) <article-title>Second report on the Japanese cylapinae plant bugs (<tp:taxon-name><tp:taxon-name-part taxon-name-part-type="suborder">Heteroptera</tp:taxon-name-part></tp:taxon-name>, <tp:taxon-name><tp:taxon-name-part taxon-name-part-type="family">Miridae</tp:taxon-name-part></tp:taxon-name>, <tp:taxon-name><tp:taxon-name-part taxon-name-part-type="subfamily">Cylapinae</tp:taxon-name-part></tp:taxon-name>), with description of five new species.</article-title> In: <person-group><name name-style="western"><surname>Rabitch</surname><given-names>W</given-names></name></person-group> (<role>Ed.</role>) <issue-title>Hug the Bug – For Love of True Bugs.</issue-title><source>Festschrift zum 70. Geburtstag von Ernst Heiss. Denisia 19</source>, <fpage>721</fpage>–<lpage>735</lpage>.</mixed-citation></ref></ref-list></tp:taxon-treatment>
