# Supplementary material for: Taxonomic review of the bifenestratus species group of the genus Fulvius Stål with descriptions of two new species (Hemiptera, Heteroptera, Miridae, Cylapinae)
Source: Zookeys. 2018 Nov 15;(796):107–29. doi: 10.3897/zookeys.796.21293 (PMC6250789; doi:10.3897/zookeys.796.21293)
Supplement: XML Treatment for Fulvius tumidipennis [file zookeys.796.21293-treatment9.xml]

<!DOCTYPE tp:taxon-treatment
  PUBLIC "-//TaxonX//DTD Taxonomic Treatment Publishing DTD v0 20100105//EN" "tax-treatment-NSO.dtd">
<tp:taxon-treatment xmlns:tp="http://www.plazi.org/taxpub"><tp:treatment-meta><kwd-group><label>Taxon classification</label><kwd><named-content xmlns:xlink="http://www.w3.org/1999/xlink" content-type="kingdom">Animalia</named-content></kwd><kwd><named-content xmlns:xlink="http://www.w3.org/1999/xlink" content-type="order">Hemiptera</named-content></kwd><kwd><named-content xmlns:xlink="http://www.w3.org/1999/xlink" content-type="family">Miridae</named-content></kwd></kwd-group><mixed-citation publication-type="journal"><person-group><name><surname>Wolski</surname><given-names>Andrzej</given-names></name><name><surname>Gorczyca</surname><given-names>Jacek</given-names></name><name><surname>Yasunaga</surname><given-names>Tomohide</given-names></name><name><surname>indra</surname><given-names>Zdeněk</given-names></name><name><surname>Herczek</surname><given-names>Aleksander</given-names></name></person-group><article-title>Taxonomic review of the <italic><tp:taxon-name><tp:taxon-name-part taxon-name-part-type="genus" reg="Fulvius"/><tp:taxon-name-part taxon-name-part-type="species" reg="bifenestratus">bifenestratus</tp:taxon-name-part></tp:taxon-name></italic> species group of the genus <italic><tp:taxon-name><tp:taxon-name-part taxon-name-part-type="genus" reg="Fulvius">Fulvius</tp:taxon-name-part></tp:taxon-name></italic> Stål with descriptions of two new species (<tp:taxon-name><tp:taxon-name-part taxon-name-part-type="order">Hemiptera</tp:taxon-name-part></tp:taxon-name>, <tp:taxon-name><tp:taxon-name-part taxon-name-part-type="suborder">Heteroptera</tp:taxon-name-part></tp:taxon-name>, <tp:taxon-name><tp:taxon-name-part taxon-name-part-type="family">Miridae</tp:taxon-name-part></tp:taxon-name>, <tp:taxon-name><tp:taxon-name-part taxon-name-part-type="subfamily">Cylapinae</tp:taxon-name-part></tp:taxon-name>)</article-title><source>Zookeys</source><day>15</day><month>11</month><year>2018</year><volume>2018</volume><issue>796</issue><fpage>107</fpage><lpage>129</lpage><pub-id pub-id-type="doi">10.3897/zookeys.796.21293</pub-id></mixed-citation></tp:treatment-meta><tp:nomenclature><tp:taxon-name>
            <tp:taxon-name-part taxon-name-part-type="genus" reg="Fulvius">Fulvius</tp:taxon-name-part>
            <tp:taxon-name-part taxon-name-part-type="species" reg="tumidipennis">tumidipennis</tp:taxon-name-part>
            <object-id xmlns:xlink="http://www.w3.org/1999/xlink" content-type="zoobank" xlink:type="simple">http://zoobank.org/5F18A418-B185-4BF2-84FC-8BC75781B6F9</object-id>
          </tp:taxon-name><tp:taxon-authority>Wolski, Gorczyca &amp; Yasunaga</tp:taxon-authority><tp:taxon-status xmlns:xlink="http://www.w3.org/1999/xlink" xlink:type="simple">sp. n.</tp:taxon-status><xref ref-type="fig" rid="F1">Figs 9</xref><xref ref-type="fig" rid="F3">, 25</xref><xref ref-type="fig" rid="F3">, 26</xref><xref ref-type="fig" rid="F5">, 35–38</xref></tp:nomenclature><tp:treatment-sec sec-type="diagnosis" id="SECID0ESLAI"><title>Diagnosis.</title><p>Eyes contiguous with pronotal collar (Figure <xref ref-type="fig" rid="F1">9</xref>); corium covered with dense setae, with yellow patches basally and apically (Figure <xref ref-type="fig" rid="F1">9</xref>). Male genitalia as in Figs <xref ref-type="fig" rid="F3">25</xref>, <xref ref-type="fig" rid="F3">26</xref>.</p></tp:treatment-sec><tp:treatment-sec sec-type="remarks" id="SECID0EIMAI"><title>Remarks.</title><p><italic><tp:taxon-name><tp:taxon-name-part taxon-name-part-type="genus" reg="Fulvius">Fulvius</tp:taxon-name-part><tp:taxon-name-part taxon-name-part-type="species" reg="tumidipennis">tumidipennis</tp:taxon-name-part></tp:taxon-name></italic> is most similar to <italic><tp:taxon-name><tp:taxon-name-part taxon-name-part-type="genus" reg="Fulvius">F.</tp:taxon-name-part><tp:taxon-name-part taxon-name-part-type="species" reg="flavicornis">flavicornis</tp:taxon-name-part></tp:taxon-name></italic> and <italic><tp:taxon-name><tp:taxon-name-part taxon-name-part-type="genus" reg="Fulvius">F.</tp:taxon-name-part><tp:taxon-name-part taxon-name-part-type="species" reg="subnitens">subnitens</tp:taxon-name-part></tp:taxon-name></italic> in having a yellow patch basally and apically on the corium (Figs <xref ref-type="fig" rid="F1">5–7</xref>), but it can be distinguished by the structures of the male genitalia.</p></tp:treatment-sec><tp:treatment-sec sec-type="description" id="SECID0ETNAI"><title>Description.</title><p><bold>Male</bold>. <bold>Coloration</bold> (Figure <xref ref-type="fig" rid="F1">9</xref>). Dorsal surface varying from brown to dark brown, with yellow and orange areas. <bold><italic>Head</italic></bold>. Dark brown; maxillary and mandibular plates sometimes slightly tinged with red; antennal segment I varying from reddish to dark brown; segment II dark brown, weakly tinged with red at basal one third, apical two thirds yellow; segments III and IV dark brownish; IV sometimes slightly yellowish apically; rostrum ranging from dark yellow to dark brown. <bold><italic>Thorax</italic></bold>. <italic>Pronotum</italic>. Ranging from brown to dark brown, almost black. <italic>Mesoscutum and scutellum</italic>. Varying from brown to dark brown. <italic>Thoracic pleura</italic>. Ranging from brown, sometimes slightly tinged with red to dark brown. <italic>Hemelytra</italic>. Clavus and corium with yellow patch basally and apically; corium with orange patch apically, contiguous with orange patch on apex of embolium; cuneus ranging from brown to dark brown; membrane brownish, sometimes tinged with gray. <italic>Legs</italic>. Mostly dull yellowish, often tinged with red; coxae usually paler than remainder of leg, yellow, slightly darkened apically; femora dull yellowish, often tinged with red; tibia and tarsus yellow, rarely darkened. <bold><italic>Abdomen</italic></bold>. Dark brown, usually tinged with yellow, rarely with red. <bold>Structure and vestiture</bold> (Figs <xref ref-type="fig" rid="F1">9</xref>, <xref ref-type="fig" rid="F5">35–38</xref>). Dorsal surface covered with dense, relatively long, almost decumbent setae. <italic>Head.</italic> Posterior margin of vertex with row of long, erect setae, present also on posterior margin of each eye; eyes slightly removed from pronotal collar; antennae covered with dense, semidecumbent setae; rostrum distinctly surpassing half of abdominal length, sometimes reaching apex. <bold><italic>Abdomen</italic></bold>. Apical portion of abdomen flattened ventrally. <bold>Male genitalia</bold> (Figs <xref ref-type="fig" rid="F3">25</xref>, <xref ref-type="fig" rid="F3">26</xref>). <italic>Left paramere</italic> (Figure <xref ref-type="fig" rid="F3">25</xref>). Apical process and paramere body forming obtuse angle; paramere body relatively thick, left margin convex in sinistrolateral view, arcuate, right margin weakly sinuate, concave; apical process when viewed sinistrolaterally with basal two thirds cylindrical and apical third weakly tapering toward apex, ventral margin with distinct subapical spine. <italic>Aedeagus</italic> (Figure <xref ref-type="fig" rid="F3">26</xref>). Endosoma tumid, membranous, divided into two, large lobes apically, sclerotized portion of <italic>ductus seminis</italic> inside endosoma relatively long, tapering toward apex.</p><p><bold>Female</bold>. Similar to male in coloration, structure, texture, and vestiture.</p><fig id="F5" position="float" orientation="portrait"><label>Figures 35–38.</label><caption><p>Scanning electron micrographs of <italic><tp:taxon-name><tp:taxon-name-part taxon-name-part-type="genus" reg="Fulvius">Fulvius</tp:taxon-name-part><tp:taxon-name-part taxon-name-part-type="species" reg="tumidipennis">tumidipennis</tp:taxon-name-part></tp:taxon-name></italic>. <bold>35</bold> Head (left lateral view) <bold>36</bold> Subdivision of labial segment II <bold>37</bold> Pronotum <bold>38</bold> Texture and vestiture of pronotum.</p></caption><graphic xmlns:xlink="http://www.w3.org/1999/xlink" xlink:href="zookeys-796-107-g005.jpg" position="float" orientation="portrait" xlink:type="simple" id="oo_242617.jpg"/></fig></tp:treatment-sec><tp:treatment-sec sec-type="description" id="SECID0E6QAI"><title>Measurements.</title><p>♀/♂: body length 4.7–4.9/4.1–5.0, width 1.5–2.0/1.3–2.0. Head. Length 0.8–0.9/0.9, width 0.6–0.6/0.6, diameter of eye in dorsal view 0.2–0.2/0.2. Antenna. Length of segment I 0.6–0.6/0.74, II 1.2–1.3/1.4, III 0.9/0.8, IV (♀): 1.2. Labium. Length of segment I 0.8–0.9/0.8, II 1.12/1.0, III 1.1/1.2, IV 0.6/0.5. Pronotum. Length 0.6–0.7/0.56–0.6, width of anterior margin 0.5–0.5/0.3–0.5, length of lateral margin 0.8–0.8/0.7, width of posterior margin 1.2-1.2/1.1-1.2.</p></tp:treatment-sec><tp:treatment-sec sec-type="etymology" id="SECID0EERAI"><title>Etymology.</title><p>The specific name is taken from the Latin <italic>tumidus</italic> (thickened) and is used to denote the distinctly thickened endosoma.</p></tp:treatment-sec><tp:treatment-sec sec-type="biology" id="SECID0EMRAI"><title>Biology.</title><p>Unknown.</p></tp:treatment-sec><tp:treatment-sec sec-type="distribution" id="SECID0ERRAI"><title>Distribution.</title><p>Philippines (Mindanao).</p></tp:treatment-sec><tp:treatment-sec sec-type="type material" id="SECID0EWRAI"><title>Type material.</title><p><bold>Holotype</bold> ♀: P.I., PHILIPPINES: Mindanao, Davao, Genitalan, 8km NW OF Mt. Apo, 690m, 17.VIII.1958; jungle clearing; light trap, H.E. Milliron; paratypes: 2 ♀♀: P.I., MINDANAO, Agusan, Los Arcos, 19–23-XI-1959; Light Trap, L. Quate &amp; C. Yoshimoto; ♂: P.I., MINDANAO, Mis. Or., Mt. Pomalihi, 21 km W. Gingoog City, 800–1000m, 11.x.1965; H.M. Torrevillas Collector BISHOP MUSEUM; ♀: P. I. Mindanao Z. DEL SUR, 11 km NW of Milbuk, 390m, 5.VIII.1958; Logging areas in jungle; H.E. Milliron Collector (<named-content xmlns:xlink="http://www.w3.org/1999/xlink" content-type="dwc:institutional_code" xlink:type="simple">BPBM</named-content>).</p><fig id="F6" position="float" orientation="portrait"><label>Figures 39–40.</label><caption><p>Live female adults of <italic><tp:taxon-name><tp:taxon-name-part taxon-name-part-type="genus" reg="Fulvius">Fulvius</tp:taxon-name-part><tp:taxon-name-part taxon-name-part-type="species" reg="bifenestratus">bifenestratus</tp:taxon-name-part></tp:taxon-name></italic> (<bold>39</bold>) and <italic><tp:taxon-name><tp:taxon-name-part taxon-name-part-type="genus" reg="Fulvius">F.</tp:taxon-name-part><tp:taxon-name-part taxon-name-part-type="species" reg="subnitens">subnitens</tp:taxon-name-part></tp:taxon-name></italic> (<bold>40</bold>) captured using UV light trap at Sakaerat Environmental Research Station, Thailand.</p></caption><graphic xmlns:xlink="http://www.w3.org/1999/xlink" xlink:href="zookeys-796-107-g006.jpg" position="float" orientation="portrait" xlink:type="simple" id="oo_242618.jpg"/></fig><fig id="F7" position="float" orientation="portrait"><label>Figures 41–48.</label><caption><p>Scanning electron micrographs of <italic><tp:taxon-name><tp:taxon-name-part taxon-name-part-type="genus" reg="Fulvius"/><tp:taxon-name-part taxon-name-part-type="species" reg="anthocoroides">anthocoroides</tp:taxon-name-part></tp:taxon-name></italic> group of species of the genus <italic><tp:taxon-name><tp:taxon-name-part taxon-name-part-type="genus" reg="Fulvius">Fulvius</tp:taxon-name-part></tp:taxon-name></italic>: <italic><tp:taxon-name><tp:taxon-name-part taxon-name-part-type="genus" reg="Fulvius">F.</tp:taxon-name-part><tp:taxon-name-part taxon-name-part-type="species" reg="anthocoroides">anthocoroides</tp:taxon-name-part></tp:taxon-name></italic> Stål (<bold>41, 45–47</bold>), <italic><tp:taxon-name><tp:taxon-name-part taxon-name-part-type="genus" reg="Fulvius">F.</tp:taxon-name-part><tp:taxon-name-part taxon-name-part-type="species" reg="pallens">pallens</tp:taxon-name-part></tp:taxon-name></italic> Gorczyca (<bold>42–44</bold>), <italic><tp:taxon-name><tp:taxon-name-part taxon-name-part-type="genus" reg="Fulvius">F.</tp:taxon-name-part><tp:taxon-name-part taxon-name-part-type="species" reg="urrlichi">urrlichi</tp:taxon-name-part></tp:taxon-name></italic> Sadowska-Woda &amp; Gorczyca: (<bold>41</bold>). Head and pronotum (left lateral view) <bold>42</bold> Head, pronotum, and hemelytron (dorsal view) <bold>43</bold> Head and pronotum (dorsal view) <bold>44</bold> Vestiture of hemelytron <bold>45</bold> Metatarsus <bold>46</bold> Pretarsal claw <bold>47, 48</bold> Male pygophore.</p></caption><graphic xmlns:xlink="http://www.w3.org/1999/xlink" xlink:href="zookeys-796-107-g007.jpg" position="float" orientation="portrait" xlink:type="simple" id="oo_242619.jpg"/></fig><fig id="F8" position="float" orientation="portrait"><label>Figures 49–54.</label><caption><p>Scanning electron micrographs of <italic>bisbistillatus</italic> group of species of the genus <italic><tp:taxon-name><tp:taxon-name-part taxon-name-part-type="genus" reg="Fulvius">Fulvius</tp:taxon-name-part></tp:taxon-name></italic>: <italic><tp:taxon-name><tp:taxon-name-part taxon-name-part-type="genus" reg="Fulvius">F.</tp:taxon-name-part><tp:taxon-name-part taxon-name-part-type="species" reg="imbecilis">imbecilis</tp:taxon-name-part></tp:taxon-name></italic> (<bold>49–52</bold>), <italic><tp:taxon-name><tp:taxon-name-part taxon-name-part-type="genus" reg="Fulvius">F.</tp:taxon-name-part><tp:taxon-name-part taxon-name-part-type="species" reg="slateri">slateri</tp:taxon-name-part></tp:taxon-name></italic> (<bold>53</bold>): <bold>49</bold> Head and pronotum (left lateral view) <bold>50</bold> Structure and vestiture of pronotum <bold>51, 53</bold> Metatarsus <bold>52</bold>. Pretarsal claw <bold>54</bold> Male pygophore.</p></caption><graphic xmlns:xlink="http://www.w3.org/1999/xlink" xlink:href="zookeys-796-107-g008.jpg" position="float" orientation="portrait" xlink:type="simple" id="oo_242620.jpg"/></fig></tp:treatment-sec><tp:treatment-sec><!--Section generated to contain objects referenced in tp:taxon-treatment.--><fig id="F1" position="float" orientation="portrait"><label>Figures 1–9.</label><caption><p>Dorsal habitus photographs of <italic><tp:taxon-name><tp:taxon-name-part taxon-name-part-type="genus" reg="Fulvius"/><tp:taxon-name-part taxon-name-part-type="species" reg="bifenestratus">bifenestratus</tp:taxon-name-part></tp:taxon-name></italic> group of species of the genus <italic><tp:taxon-name><tp:taxon-name-part taxon-name-part-type="genus" reg="Fulvius">Fulvius</tp:taxon-name-part></tp:taxon-name></italic>: <bold>1</bold><italic><tp:taxon-name><tp:taxon-name-part taxon-name-part-type="genus" reg="Fulvius">F.</tp:taxon-name-part><tp:taxon-name-part taxon-name-part-type="species" reg="bifenestratus">bifenestratus</tp:taxon-name-part></tp:taxon-name></italic> (♂) <bold>2</bold><italic><tp:taxon-name><tp:taxon-name-part taxon-name-part-type="genus" reg="Fulvius">F.</tp:taxon-name-part><tp:taxon-name-part taxon-name-part-type="species" reg="bimaculatus">bimaculatus</tp:taxon-name-part></tp:taxon-name></italic> (♀) <bold>3</bold><italic><tp:taxon-name><tp:taxon-name-part taxon-name-part-type="genus" reg="Fulvius">F.</tp:taxon-name-part><tp:taxon-name-part taxon-name-part-type="species" reg="constanti">constanti</tp:taxon-name-part></tp:taxon-name></italic> (paratype) <bold>4, 5</bold><italic><tp:taxon-name><tp:taxon-name-part taxon-name-part-type="genus" reg="Fulvius">F.</tp:taxon-name-part><tp:taxon-name-part taxon-name-part-type="species" reg="flavicornis">flavicornis</tp:taxon-name-part></tp:taxon-name></italic> (<bold>4</bold> ♂ <bold>5</bold> holotype); <bold>6</bold><italic><tp:taxon-name><tp:taxon-name-part taxon-name-part-type="genus" reg="Fulvius">F.</tp:taxon-name-part><tp:taxon-name-part taxon-name-part-type="species" reg="henryi">henryi</tp:taxon-name-part></tp:taxon-name></italic> (paratype, ♀) <bold>7</bold><italic><tp:taxon-name><tp:taxon-name-part taxon-name-part-type="genus" reg="Fulvius">F.</tp:taxon-name-part><tp:taxon-name-part taxon-name-part-type="species" reg="subnitens">subnitens</tp:taxon-name-part></tp:taxon-name></italic> (♂) <bold>8</bold><italic><tp:taxon-name><tp:taxon-name-part taxon-name-part-type="genus" reg="Fulvius">F.</tp:taxon-name-part><tp:taxon-name-part taxon-name-part-type="species" reg="thailandicus">thailandicus</tp:taxon-name-part></tp:taxon-name></italic> (holotype) <bold>9</bold><italic><tp:taxon-name><tp:taxon-name-part taxon-name-part-type="genus" reg="Fulvius">F.</tp:taxon-name-part><tp:taxon-name-part taxon-name-part-type="species" reg="tumidipennis">tumidipennis</tp:taxon-name-part></tp:taxon-name></italic> (paratype, ♂).</p></caption><graphic xmlns:xlink="http://www.w3.org/1999/xlink" xlink:href="zookeys-796-107-g001.jpg" position="float" orientation="portrait" xlink:type="simple" id="oo_242613.jpg"/></fig><fig id="F3" position="float" orientation="portrait"><label>Figures 14–26.</label><caption><p>Male genitalia of <italic><tp:taxon-name><tp:taxon-name-part taxon-name-part-type="genus" reg="Fulvius">F.</tp:taxon-name-part><tp:taxon-name-part taxon-name-part-type="species" reg="bifenestratus">bifenestratus</tp:taxon-name-part></tp:taxon-name></italic> (<bold>14–16</bold>), <italic><tp:taxon-name><tp:taxon-name-part taxon-name-part-type="genus" reg="Fulvius">F.</tp:taxon-name-part><tp:taxon-name-part taxon-name-part-type="species" reg="henryi">henryi</tp:taxon-name-part></tp:taxon-name></italic> (<bold>17–19</bold>), <italic><tp:taxon-name><tp:taxon-name-part taxon-name-part-type="genus" reg="Fulvius">F.</tp:taxon-name-part><tp:taxon-name-part taxon-name-part-type="species" reg="flavicornis">flavicornis</tp:taxon-name-part></tp:taxon-name></italic> (<bold>20, 21</bold>), <italic><tp:taxon-name><tp:taxon-name-part taxon-name-part-type="genus" reg="Fulvius">F.</tp:taxon-name-part><tp:taxon-name-part taxon-name-part-type="species" reg="subnitens">subnitens</tp:taxon-name-part></tp:taxon-name></italic> (<bold>22–24</bold>), and <italic><tp:taxon-name><tp:taxon-name-part taxon-name-part-type="genus" reg="Fulvius">F.</tp:taxon-name-part><tp:taxon-name-part taxon-name-part-type="species" reg="tumidipennis">tumidipennis</tp:taxon-name-part></tp:taxon-name></italic> (<bold>25, 26</bold>) <bold>14, 17, 22</bold> right paramere (dorsal view) (<bold>15, 18, 20, 23, 25</bold>) Left paramere (left lateral view) <bold>(16, 19, 21, 24, 26</bold>). Endosoma (left lateral view).</p></caption><graphic xmlns:xlink="http://www.w3.org/1999/xlink" xlink:href="zookeys-796-107-g003.jpg" position="float" orientation="portrait" xlink:type="simple" id="oo_242615.jpg"/></fig></tp:treatment-sec></tp:taxon-treatment>
